# Supplementary material for: Heavy Metal Stress-Associated Proteins in Rice and Arabidopsis: Genome-Wide Identification, Phylogenetics, Duplication, and Expression Profiles Analysis
Source: Front Genet. 2020 May 8;11:477. doi: 10.3389/fgene.2020.00477 (PMC7225358; doi:10.3389/fgene.2020.00477)
Supplement: Table S1 — Primers for quantitative real-time PCR. [file Table_1.XLSX]

## Sheet: Sheet1
Supplementary Table 1. Primers for quantitative real-time PCR
Gene_ID	Gene_symbol	F 5'-3'	R 5'-3'
Os01t0125600	OsHMP01	GCAACAAGAACAACAACATCCT	CAAACTCATCGTCTTCGTCATC
Os01t0933200	OsHMP09	CCATCATCACAAGGCTACATTG	CCATAGTAGTAGTCGTCAGCTG
Os02t0172600	OsHMP11	TTCTATGTTGCAGCCTATAGGG	AGAGTAGACGTATGATGCAGTG
Os02t0196600	OsHMP12	TGAAGGACAGGATTTCTTCGAA	CTCTGAAGTAACTGAGTGCTGA
Os02t0530100	OsHMP14	TAATGCTTGCATTGACATCTGG	GATGCAGATCACACAAGCTAAG
Os03t0152000	OsHMP18	ATCTGACGACATGTACATACCG	GATCGAAAGCATAACAACACGT
Os03t0819400	OsHMP22	ATGAAAACGCATAGGATCCTCT	CATGCTCTCATCGATCTAGGAG
Os04t0390100	OsHMP25	CATTATCCAAGGTTCGCATTCC	TCTAGATCCCCCAGGTTCTAAA
Os04t0556000	OsHMP27	AAGGAGTTCTTATCAAGGGTGG	CGTAAGCATAGAATTCACGCAA
Os06t0665800	OsHMP33	GAGCGGGATGTTAATGTGTTAC	GCATCCACAATTGATCTCAGAC
Os08t0205400	OsHMP37	AGTGGAACTGTCTTGTGAGATC	GAAACAATGTGATGACCCATGT
Os10t0440500	OsHMP43	GAGAAGAAGGACAAGGACAAGA	TTCTCCTTCTCCGCCTTCTTAT
AT1G12520	AtHMP03	CCATTTCAAGATCAAACTGGCA	GCTGTTTGTAGCTTCCCATATG
AT1G66240	AtHMP14	GAGCTGTGAAAAGAGTTCTTGG	TTTTCGTCACGGTCTGTAAAAC
AT2G36950	AtHMP20	GGTTAAGCACTTTGATGGAGTG	TTCACTGGATCAATCTTTCCGA
AT3G05220	AtHMP23	CAGCATTATGATAGTGGGCCTA	CATGAGCTCATCAATGTCAAGG
AT3G06130	AtHMP25	GTTAACTATATGCCGCCAAACC	AATATCGCAGCTTGATGTGTTC
AT3G56240	AtHMP31	AACAGTTTCAAAGACCGGAAAG	TTAGTCTCAGCCTCGGTTTTAG
AT4G16380	AtHMP35	ATTCAATGGATATGGAATGCCG	AGTGACGTGGCATTGTCTATAA
AT5G19090	AtHMP46	TGAGTAATAATATGCAGGCGGT	CTGTTGCTGCTGTTGTAAGTAG
AT5G44790	AtHMP51	TTAATGCGATTGAAGATGCTGG	CTCAAGCTCTCCAGATATCCTG
