# Supplementary material for: Heavy Metal Stress-Associated Proteins in Rice and Arabidopsis: Genome-Wide Identification, Phylogenetics, Duplication, and Expression Profiles Analysis
Source: Front Genet. 2020 May 8;11:477. doi: 10.3389/fgene.2020.00477 (PMC7225358; doi:10.3389/fgene.2020.00477)
Supplement: Table S2 — Detailed information of all HMP genes identified in the rice and Arabidopsis genome. [file Table_2.XLSX]

## Sheet: Table S2
Supplementary Table 2. Detailed information of all HMP genes identified in the rice and Arabidopsis genome
Gene Name	Gene Locus	Chr	ORF(bp)	Exon No.	Length(aa)	MW (kD)	pI	Localization
OsHMP01	LOC_Os01g03490.1	Chr1	1263	3	420	45.92	8.49	Nucleus
OsHMP02	LOC_Os01g20830.1	Chr1	747	2	248	26.42	5.87	Nucleus.
OsHMP03	LOC_Os01g32330.1	Chr1	456	2	151	16.64	9.21	Chloroplast.
OsHMP04	LOC_Os01g41200.1	Chr1	396	3	131	14.59	7.05	Chloroplast.Nucleus.
OsHMP05	LOC_Os01g52160.1	Chr1	429	3	142	15.65	5.39	Nucleus.
OsHMP06	LOC_Os01g55320.1	Chr1	462	2	153	16.95	8.96	Nucleus.
OsHMP07	LOC_Os01g61070.1	Chr1	210	2	69	7.65	5.73	Chloroplast. Nucleus.
OsHMP08	LOC_Os01g70240.1	Chr1	429	3	142	15.99	9.86	Nucleus.
OsHMP09	LOC_Os01g70710.1	Chr1	1011	3	336	36.85	5.44	Nucleus.
OsHMP10	LOC_Os01g74490.1	Chr1	615	1	204	21.39	9.8	Nucleus.
OsHMP11	LOC_Os02g07630.1	Chr2	3039	9	1012	108.48	5.35	Cell membrane.
OsHMP12	LOC_Os02g10290.1	Chr2	2937	8	978	105.13	5.42	Cell membrane.
OsHMP13	LOC_Os02g30650.1	Chr2	972	4	323	35.46	5.43	Cell membrane. Nucleus.
OsHMP14	LOC_Os02g32814.1	Chr2	759	4	252	26.69	5.15	Nucleus.
OsHMP15	LOC_Os02g37300.1	Chr2	366	1	121	13.02	8.73	Chloroplast.
OsHMP16	LOC_Os02g57360.1	Chr2	1071	4	356	38.59	9.13	Nucleus.
OsHMP17	LOC_Os03g02860.1	Chr3	582	3	193	21.97	8.48	Chloroplast.
OsHMP18	LOC_Os03g05750.1	Chr3	1047	4	348	36.43	8.76	Nucleus.
OsHMP19	LOC_Os03g06080.1	Chr3	468	2	155	17.22	8.35	Chloroplast.
OsHMP20	LOC_Os03g08070.1	Chr3	2658	16	885	92.4	5.65	Cell membrane.
OsHMP21	LOC_Os03g26650.2	Chr3	474	2	157	17.19	9.3	Chloroplast.
OsHMP22	LOC_Os03g60480.1	Chr3	612	3	203	21.3	9.32	Cell membrane. Nucleus.
OsHMP23	LOC_Os03g64340.1	Chr3	1194	3	397	43.16	5.48	Nucleus.
OsHMP24	LOC_Os04g17100.1	Chr4	468	3	155	17.22	9.53	Chloroplast.
OsHMP25	LOC_Os04g32030.1	Chr4	1158	4	385	42.29	5.72	Cell membrane. Nucleus.
OsHMP26	LOC_Os04g32850.1	Chr4	801	2	266	29.48	8.48	Nucleus.
OsHMP27	LOC_Os04g46940.1	Chr4	3009	6	1002	107.99	6	Cell membrane.
OsHMP28	LOC_Os04g50020.1	Chr4	747	4	248	28.47	8.95	Chloroplast. Nucleus.
OsHMP29	LOC_Os04g56570.1	Chr4	468	2	155	16.76	7.67	Nucleus.
OsHMP30	LOC_Os05g30570.1	Chr5	1023	3	340	35.76	7.62	Nucleus.
OsHMP31	LOC_Os05g45820.1	Chr5	483	3	160	17.79	9.06	Nucleus.
OsHMP32	LOC_Os06g35060.1	Chr6	552	2	183	20.29	8.75	Nucleus.
OsHMP33	LOC_Os06g45500.1	Chr6	3002	9	1003	107.36	5.55	Cell membrane.
OsHMP34	LOC_Os07g12900.1	Chr7	3015	7	1004	102.66	6.27	Cell membrane.
OsHMP35	LOC_Os07g20340.1	Chr7	1257	4	418	46.17	5.01	Nucleus.
OsHMP36	LOC_Os07g47480.1	Chr7	1005	4	334	35.07	8.77	Nucleus.
OsHMP37	LOC_Os08g10480.1	Chr8	216	2	71	7.44	6.16	Nucleus.
OsHMP38	LOC_Os08g10490.1	Chr8	708	3	235	24.72	8.9	Nucleus.
OsHMP39	LOC_Os08g31140.1	Chr8	453	2	150	16.73	9.68	Chloroplast.
OsHMP40	LOC_Os08g31340.1	Chr8	618	3	205	21.53	11.07	Nucleus.
OsHMP41	LOC_Os09g37730.1	Chr9	627	3	208	23.24	8.64	Nucleus.
OsHMP42	LOC_Os10g14870.1	Chr10	798	4	265	30.17	5.06	Nucleus.
OsHMP43	LOC_Os10g30450.1	Chr10	1080	4	359	37.12	9.22	Nucleus.
OsHMP44	LOC_Os10g39210.1	Chr10	558	2	185	20.67	9.19	Chloroplast.
OsHMP45	LOC_Os11g05010.1	Chr11	1458	3	515	52.65	7.3	Nucleus.
OsHMP46	LOC_Os12g05040.6	Chr12	2199	8	732	76.07	6.6	Chloroplast.
AtHMP01	AT1G01490.1	Chr1	534	2	177	19.78	7.66	Nucleus.
AtHMP02	AT1G06330.1	Chr1	480	2	159	17.9	8.86	Nucleus.
AtHMP03	AT1G12520.1	Chr1	963	6	320	33.85	5.6	Chloroplast.
AtHMP04	AT1G22990.1	Chr1	459	3	152	17.11	9.79	Chloroplast.
AtHMP05	AT1G23000.1	Chr1	1077	3	358	39.31	9.07	Nucleus.
AtHMP06	AT1G29000.1	Chr1	864	4	287	33.41	9.18	Nucleus.
AtHMP07	AT1G29100.1	Chr1	426	2	141	16.46	9.23	Nucleus.
AtHMP08	AT1G30473.1	Chr1	720	3	239	27.53	9.37	Nucleus.
AtHMP09	AT1G51090.1	Chr1	516	2	171	19.14	9.82	Nucleus.
AtHMP10	AT1G56210.1	Chr1	1095	3	364	39.81	7.54	Nucleus.
AtHMP11	AT1G57780.1	Chr1	795	5	264	30.65	5.34	Nucleus.
AtHMP12	AT1G63440.1	Chr1	2988	6	995	108.34	6.05	Cell membrane.
AtHMP13	AT1G63950.1	Chr1	342	2	113	13.15	8.49	Chloroplast. Cytoplasm. Mitochondrion.
AtHMP14	AT1G66240.1	Chr1	321	3	106	11.43	7.72	Nucleus.
AtHMP15	AT1G71050.1	Chr1	459	2	152	17.38	9.77	Chloroplast.
AtHMP16	AT2G18196.1	Chr2	537	3	178	21.07	9.54	Nucleus.
AtHMP17	AT2G28090.1	Chr2	738	4	245	27.47	9.3	Nucleus.
AtHMP18	AT2G28660.1	Chr2	798	3	265	29	10.11	Nucleus.
AtHMP19	AT2G35730.1	Chr2	348	3	115	13.18	10.1	Chloroplast. Mitochondrion. Nucleus.
AtHMP20	AT2G36950.1	Chr2	1161	3	386	40.36	8.71	Nucleus.
AtHMP21	AT2G37390.1	Chr2	780	3	259	27.87	8.92	Nucleus.
AtHMP22	AT3G02960.1	Chr3	741	4	246	27.87	9.35	Nucleus.
AtHMP23	AT3G05220.1	Chr3	1734	3	577	58.88	8.72	Nucleus.
AtHMP24	AT3G05920.1	Chr3	381	2	126	13.43	7.54	Cell membrane. Extracell.
AtHMP25	AT3G06130.1	Chr3	1422	3	473	49.19	8.12	Nucleus.
AtHMP26	AT3G21490.1	Chr3	411	3	136	15.81	8.74	Nucleus.
AtHMP27	AT3G24450.1	Chr3	423	3	140	15.86	8.43	Nucleus.
AtHMP28	AT3G25855.1	Chr3	339	2	112	13.08	8.18	Nucleus.
AtHMP29	AT3G48970.1	Chr3	423	2	140	15.75	7.01	Cell wall. Chloroplast. Vacuole.
AtHMP30	AT3G53530.1	Chr3	747	3	248	26.25	9.68	Nucleus.
AtHMP31	AT3G56240.1	Chr3	366	2	121	12.97	4.91	Chloroplast. Mitochondrion. Nucleus.
AtHMP32	AT3G56891.1	Chr3	501	3	166	19.23	4.89	Cell wall.
AtHMP33	AT4G08570.1	Chr4	453	2	150	16.9	9.48	Nucleus.
AtHMP34	AT4G10465.1	Chr4	552	3	183	21.01	10.14	Mitochondrion.
AtHMP35	AT4G16380.1	Chr4	765	3	254	27.8	9.03	Nucleus.
AtHMP36	AT4G23882.1	Chr4	855	4	284	31.93	9.96	Cell membrane. Chloroplast.
AtHMP37	AT4G27590.1	Chr4	999	2	332	38.28	9.38	Nucleus.
AtHMP38	AT4G33520.2	Chr4	2850	17	949	100	8.98	Cell membrane.
AtHMP39	AT4G35060.1	Chr4	462	2	153	17.16	8.35	Cytoplasm. Nucleus.
AtHMP40	AT4G38580.1	Chr4	462	2	153	17.02	9.26	Cytoplasm. Peroxisome.
AtHMP41	AT4G39700.1	Chr4	477	2	158	17.36	9.49	Cytoplasm.
AtHMP42	AT5G02600.1	Chr5	960	3	319	34.51	8.48	Nucleus.
AtHMP43	AT5G03380.1	Chr5	1179	4	392	42.26	8.83	Nucleus.
AtHMP44	AT5G05365.1	Chr5	234	2	77	8.87	6.56	Nucleus.
AtHMP45	AT5G17450.1	Chr5	450	3	149	17	9.72	Chloroplast.
AtHMP46	AT5G19090.1	Chr5	1764	3	587	59.62	6.32	Nucleus.
AtHMP47	AT5G24580.1	Chr5	960	4	319	35.35	4.88	Nucleus.
AtHMP48	AT5G26690.1	Chr5	345	2	114	12.6	6.56	Nucleus.
AtHMP49	AT5G27690.1	Chr5	1059	3	352	38.7	6.38	Nucleus.
AtHMP50	AT5G37860.1	Chr5	789	3	262	30.59	6.41	Nucleus.
AtHMP51	AT5G44790.1	Chr5	3006	9	1001	107.39	5.05	Cell membrane.
AtHMP52	AT5G50740.3	Chr5	873	4	290	32.9	7.54	Nucleus.
AtHMP53	AT5G60800.1	Chr5	909	4	302	33.15	9.46	Nucleus.
AtHMP54	AT5G63530.1	Chr5	1068	4	355	39.28	5.31	Nucleus.
AtHMP55	AT5G66110.1	Chr5	444	2	147	16.65	9.65	Chloroplast.
