# Supplementary material for: Heavy Metal Stress-Associated Proteins in Rice and Arabidopsis: Genome-Wide Identification, Phylogenetics, Duplication, and Expression Profiles Analysis
Source: Front Genet. 2020 May 8;11:477. doi: 10.3389/fgene.2020.00477 (PMC7225358; doi:10.3389/fgene.2020.00477)
Supplement: Table S4 — Synteny Arabidopsis HMP gene pairs and Ka/Ks ratios. [file Table_4.XLSX]

## Sheet: At_Segmental_duplications
Supplementary Table 4. Synteny Arabidopsis HMP gene pairs and Ka/Ks ratios
AtHMP_ID	AtHMP_ID	Ka	Ks	Ka/Ks	Selection pressure
AT1G22990	AT1G71050	0.695482	1.00125	0.694611	Purifying selection
AT2G28660	AT2G37390	0.906354	0.81204	1.11614	Positive selection
AT2G28660	AT5G02600	0.369481	2.84721	0.129769	Purifying selection
AT2G37390	AT3G53530	0.485295	4.36984	0.111056	Purifying selection
AT2G37390	AT5G02600	0.259875	3.58684	0.0724522	Purifying selection
AT3G05920	AT5G26690	0.698524	2.58641	0.270074	Purifying selection
AT3G06130	AT5G19090	1.0875	0.912421	1.19188	Positive selection
AT3G56240	AT5G05365	0.896247	2.33694	0.383513	Purifying selection

## Sheet: At_Br
AtHMP_ID	BrHMP_ID	Ka	Ks	Ka/Ks	Selection pressure
AT1G29000	Bra030113	0.344517	2.46159	0.139957	Purifying selection
AT1G29100	Bra030119	0.325734	2.37654	0.137062	Purifying selection
AT1G71050	Bra016162	0.0044053	0.00640345	0.687957	Purifying selection
AT1G22990	Bra016162	0.00819743	0.0236973	0.345922	Purifying selection
AT1G22990	Bra012353	0.0255187	0.0402365	0.634218	Purifying selection
AT1G12520	Bra016768	0.00651895	0.00941928	0.692086	Purifying selection
AT1G51090	Bra014283	0.911541	0.843845	1.08022	Positive selection
AT1G12520	Bra026968	0.0934251	0.18094	0.516331	Purifying selection
AT1G56210	Bra027947	0.00198446	0.00665562	0.298163	Purifying selection
AT1G63440	Bra027641	0.00100117	0.0067077	0.149256	Purifying selection
AT1G22990	Bra024556	0.785124	3.45244	0.227411	Purifying selection
AT1G23000	Bra024557	1.25788	3.74114	0.336228	Purifying selection
AT1G06330	Bra032428	0.824242	4.03254	0.204398	Purifying selection
AT1G01490	Bra033260	0.400454	3.26879	0.122508	Purifying selection
AT2G36950	Bra023089	0.525204	2.78452	0.188615	Purifying selection
AT2G35730	Bra017299	0.254243	1.94525	0.130699	Purifying selection
AT2G36950	Bra017215	0.638775	2.87425	0.222241	Purifying selection
AT2G37390	Bra017191	1.42504	0.945234	1.50761	Positive selection
AT2G28660	Bra035681	0.0376455	0.0406311	0.926521	Purifying selection
AT2G36950	Bra005231	0.020596	0.0261446	0.787772	Purifying selection
AT2G37390	Bra005201	0.914306	0.654845	1.39622	Positive selection
AT2G28090	Bra011978	0.824521	3.78524	0.217825	Purifying selection
AT3G05920	Bra040245	0.397845	2.57575	0.154458	Purifying selection
AT3G02960	Bra032026	0.785258	2.57825	0.304571	Purifying selection
AT3G05920	Bra020799	0.52274	3.06325	0.170649	Purifying selection
AT3G06130	Bra020774	1.69752	1.45855	1.16384	Positive selection
AT3G24450	Bra001948	0.9775	0.841248	1.16196	Positive selection
AT3G56240	Bra014702	0.97857	3.25794	0.300365	Purifying selection
AT3G56891	Bra014664	0.852453	4.07528	0.209176	Purifying selection
AT3G05220	Bra039452	0.495984	2.01518	0.246123	Purifying selection
AT3G25855	Bra025166	0.659585	2.69848	0.244428	Purifying selection
AT3G48970	Bra018022	0.559584	4.1066	0.136265	Purifying selection
AT3G53530	Bra003142	0.25484	3.65947	0.0696384	Purifying selection
AT3G56240	Bra003234	0.545874	3.25884	0.167506	Purifying selection
AT3G53530	Bra007008	0.416505	2.69444	0.154579	Purifying selection
AT3G56240	Bra007230	0.151151	2.10589	0.0717756	Purifying selection
AT3G56891	Bra007280	1.21515	1.08774	1.11713	Positive selection
AT4G35060	Bra011581	0.694852	3.69145	0.188233	Purifying selection
AT4G39700	Bra011840	0.74845	4.02554	0.185925	Purifying selection
AT4G27590	Bra026336	0.326525	2.31026	0.141337	Purifying selection
AT4G38580	Bra033570	0.402588	2.58915	0.155491	Purifying selection
AT4G33520	Bra034566	0.125884	3.64159	0.0345684	Purifying selection
AT4G35060	Bra034669	0.741659	3.34643	0.221627	Purifying selection
AT4G38580	Bra010738	0.459952	2.13456	0.215478	Purifying selection
AT4G10465	Bra037919	0.526584	2.69643	0.195289	Purifying selection
AT4G08570	Bra037865	1.02655	0.995471	1.03122	Positive selection
AT5G60800	Bra020229	0.963056	3.84212	0.250657	Purifying selection
AT5G17450	Bra023619	0.106957	2.58795	0.041329	Purifying selection
AT5G19090	Bra023702	1.09846	1.69846	0.646741	Purifying selection
AT5G63530	Bra029215	0.852854	2.84412	0.299866	Purifying selection
AT5G24580	Bra029416	0.741958	4.32583	0.171518	Purifying selection
AT5G02600	Bra028868	0.695844	3.45786	0.201236	Purifying selection
AT5G03380	Bra028836	0.933645	0.802045	1.16408	Positive selection
AT5G27690	Bra020580	0.752452	1.69852	0.443003	Purifying selection

## Sheet: At_Cs
AtHMP_ID	CsHMP_ID	Ka	Ks	Ka/Ks	Selection pressure
AT1G29100	KGN65640	0.875755	3.92457	0.223147	Purifying selection
AT1G56210	KGN60953	0.528455	2.6528	0.199207	Purifying selection
AT1G12520	KGN55938	0.848474	1.24842	0.679641	Purifying selection
AT1G01490	KGN56484	0.562948	2.10542	0.267381	Purifying selection
AT1G71050	KGN51508	0.488522	2.69841	0.181041	Purifying selection
AT1G22990	KGN51508	0.26584	3.59418	0.0739639	Purifying selection
AT1G23000	KGN51509	0.899815	0.695142	1.29443	Positive selection
AT1G63440	KGN50108	0.505184	2.10959	0.23947	Purifying selection
AT2G36950	KGN58979	0.691482	3.69412	0.187185	Purifying selection
AT2G37390	KGN58901	0.399584	2.65948	0.150249	Purifying selection
AT2G37390	KGN54216	0.484942	3.69485	0.131248	Purifying selection
AT2G28660	KGN54216	0.814485	0.754855	1.07899	Positive selection
AT3G05220	KGN66093	0.326514	2.94851	0.110738	Purifying selection
AT3G53530	KGN58901	0.652958	2.18417	0.29895	Purifying selection
AT3G06130	KGN57025	0.325615	3.95263	0.0823794	Purifying selection
AT3G53530	KGN54216	0.515147	4.02151	0.128098	Purifying selection
AT4G10465	KGN49960	0.20625	2.35841	0.0874528	Purifying selection
AT4G39700	KGN48774	0.74152	3.71851	0.199413	Purifying selection
AT4G38580	KGN43252	0.556648	3.65948	0.152111	Purifying selection
AT4G35060	KGN43252	0.410555	3.51054	0.116949	Purifying selection
AT5G63530	KGN64424	0.628484	2.52949	0.248463	Purifying selection
AT5G50740	KGN64424	0.841415	2.47492	0.339977	Purifying selection
AT5G50740	KGN63471	0.74156	0.685964	1.08105	Positive selection
AT5G27690	KGN60953	0.695851	3.54185	0.196466	Purifying selection
AT5G19090	KGN57025	0.52104	3.69511	0.141008	Purifying selection
AT5G02600	KGN58901	0.694581	3.54184	0.196107	Purifying selection
AT5G03380	KGN58979	0.920447	0.84814	1.08525	Positive selection
AT5G02600	KGN54216	0.69471	1.99158	0.348823	Purifying selection

## Sheet: At_Gm
AtHMP_ID	GmHMP_ID	Ka	Ks	Ka/Ks	Selection pressure
AT1G63440	KRH77530	0.00198446	0.00665562	0.298163	Purifying selection
AT1G12520	KRH57334	0.00100117	0.0067077	0.149256	Purifying selection
AT1G71050	KRH38224	0.00944894	0.0131872	0.716526	Purifying selection
AT2G37390	KRH32346	0.00474197	0.0031389	1.51071	Positive selection
AT2G28660	KRH29875	0.00234616	0.0214262	0.109499	Purifying selection
AT2G28660	KRH22990	0.00293456	0.0149206	0.196679	Purifying selection
AT2G37390	KRH19750	0.00197661	0.013552	0.145853	Purifying selection
AT2G28660	KRH10325	0.00094518	0.00976153	0.096827	Purifying selection
AT2G36950	KRG96021	0.0030444	0.00670583	0.453993	Purifying selection
AT2G37390	KRG95861	0.00406195	0.00670583	0.605735	Purifying selection
AT2G36950	KRH67726	0.0336648	0.0894637	0.376296	Purifying selection
AT2G37390	KRH67577	0.0293233	0.065242	0.449454	Purifying selection
AT3G05220	KRH33969	0.00819805	0.0117823	0.695795	Purifying selection
AT3G06130	KRH20903	0.00545705	0.0177261	0.307854	Purifying selection
AT3G06130	KRH11383	0.00480162	0.0112758	0.425835	Purifying selection
AT3G06130	KRH02117	0.00599504	0.00947693	0.632593	Purifying selection
AT3G05220	KRG96856	1.01023	0.928413	1.08813	Positive selection
AT3G05220	KRG92825	0.00622626	0.0192841	0.322869	Purifying selection
AT3G05220	KRH68586	0.00817323	0.00650411	1.25663	Positive selection
AT3G53530	KRH67577	0.41052	2.74953	0.149306	Purifying selection
AT3G06130	KRH51032	0.36945	3.58484	0.103059	Purifying selection
AT3G24450	KRH48431	0.587415	3.41748	0.171885	Purifying selection
AT3G24450	KRH39252	0.952851	4.05418	0.235029	Purifying selection
AT4G39700	KRH31264	1.23584	2.36588	0.522359	Purifying selection
AT4G39700	KRG97609	0.658487	3.95484	0.166501	Purifying selection
AT4G08570	KRH62410	0.84742	2.17485	0.389645	Purifying selection
AT4G38580	KRH60697	0.556952	1.84158	0.302431	Purifying selection
AT4G35060	KRH60697	1.41582	1.09485	1.29316	Positive selection
AT4G39700	KRH59401	0.694854	3.95284	0.175786	Purifying selection
AT4G08570	KRH53129	0.847156	3.74842	0.226004	Purifying selection
AT4G39700	KRH43239	0.326514	2.94851	0.110738	Purifying selection
AT5G02600	KRH32346	0.652958	2.18417	0.29895	Purifying selection
AT5G03380	KRH32512	0.325615	3.95263	0.0823794	Purifying selection
AT5G05365	KRH31206	0.00449159	0.0183978	0.244138	Purifying selection
AT5G19090	KRH20903	0.00524412	0.0130836	0.400816	Purifying selection
AT5G02600	KRH19750	0.00895385	0.0261038	0.34301	Purifying selection
AT5G03380	KRH19904	0.00852215	0.0251135	0.339345	Purifying selection
AT5G05365	KRH14890	0.00171013	0.00312989	0.546387	Purifying selection
AT5G19090	KRH11383	0.00171013	0.00312989	0.546387	Purifying selection
AT5G19090	KRH02117	0.0148402	0.0174884	0.848572	Purifying selection
AT5G05365	KRG97667	0.00210231	0.00694449	0.302731	Purifying selection
AT5G02600	KRG95861	0.344517	2.46159	0.139957	Purifying selection
AT5G03380	KRG96021	0.325734	2.37654	0.137062	Purifying selection
AT5G02600	KRH67577	0.0044053	0.00640345	0.687957	Purifying selection
AT5G03380	KRH67726	1.0082	0.823697	1.22399	Positive selection
AT5G50740	KRH63790	0.0255187	0.0402365	0.634218	Purifying selection
AT5G24580	KRH64281	0.00651895	0.00941928	0.692086	Purifying selection
AT5G63530	KRH63790	0.0115415	0.043845	0.263233	Purifying selection
AT5G50740	KRH59801	0.093425	0.18094	0.516331	Purifying selection

## Sheet: At_Gr
AtHMP_ID	GrHMP_ID	Ka	Ks	Ka/Ks	Selection pressure
AT1G01490	KJB09699	0.328643	1.67552	0.196144	Purifying selection
AT1G12520	KJB25686	0.129945	0.209526	0.620187	Purifying selection
AT1G63440	KJB25814	0.00599071	0.00711468	0.842022	Purifying selection
AT1G01490	KJB49430	0.00532212	0.00950508	0.559924	Purifying selection
AT1G29100	KJB57422	1.03383	0.896541	1.15314	Positive selection
AT2G37390	KJB11260	0.00474256	0.0206277	0.229912	Purifying selection
AT2G28660	KJB08843	0.0302603	0.0411919	0.734618	Purifying selection
AT2G36950	KJB36516	0.0015949	0.0144374	0.11047	Purifying selection
AT2G36950	KJB62390	0.0193949	0.0207034	0.936799	Purifying selection
AT3G05220	KJB26456	0.0204163	0.024363	0.838002	Purifying selection
AT3G24450	KJB54154	0.00342173	0.00834888	0.409843	Purifying selection
AT4G10465	KJB24103	0.00162933	0.00374241	0.435369	Purifying selection
AT4G08570	KJB59135	0.00217323	0.00562064	0.386651	Purifying selection
AT5G50740	KJB07098	0.00302992	0.00249066	1.21651	Purifying selection
AT5G02600	KJB16895	0.00302992	0.00249066	1.21651	Purifying selection
AT5G27690	KJB26396	0.038548	0.056038	0.687891	Purifying selection
AT5G03380	KJB36516	0.00501307	0.0124269	0.403404	Purifying selection
AT5G27690	KJB45303	0.00559704	0.00339751	1.64739	Purifying selection
AT5G50740	KJB51182	1.03698	0.951874	1.08941	Positive selection
AT5G24580	KJB52479	0.008868	0.016705	0.530832	Purifying selection

## Sheet: At_St
AtHMP_ID	StHMP_ID	Ka	Ks	Ka/Ks	Selection pressure
AT1G71050	PGSC0003DMT400015350	0.529529	2.69527	0.196466	Purifying selection
AT2G36950	PGSC0003DMT400072448	0.636254	2.14154	0.297101	Purifying selection
AT3G24450	PGSC0003DMT400001032	0.628515	1.94343	0.323406	Purifying selection
AT5G19090	PGSC0003DMT400083194	0.91852	0.824214	1.11442	Positive selection
AT5G03380	PGSC0003DMT400072448	0.299745	3.6195	0.0828139	Purifying selection
AT5G02600	PGSC0003DMT400045359	0.599752	3.155	0.190096	Purifying selection
AT5G37860	PGSC0003DMT400078636	0.699765	2.16469	0.323264	Purifying selection
AT5G66110	PGSC0003DMT400009389	1.25461	0.806778	1.55508	Positive selection
AT5G60800	PGSC0003DMT400018392	0.854124	3.62015	0.235936	Purifying selection
AT5G03380	PGSC0003DMT400009920	0.594785	4.02656	0.147716	Purifying selection

## Sheet: At_Bd
AtHMP_ID	BdHMP_ID	Ka	Ks	Ka/Ks	Selection pressure
AT2G28660	KQK12453	0.41825	2.47144	0.169233	Purifying selection
AT5G02600	KQK12453	0.220062	4.33632	0.0507486	Purifying selection
AT5G50740	PNT68676	1.0964	0.841124	1.30349	Positive selection

## Sheet: At_Ob
AtHMP_ID	ObHMP_ID	Ka	Ks	Ka/Ks	Selection pressure
AT5G50740	OB02G25760	1.02587	0.895841	1.14515	Positive selection

## Sheet: At_Si
AtHMP_ID	SiHMP_ID	Ka	Ks	Ka/Ks	Selection pressure
AT2G28660	KQK86446	0.96254	0.92562	1.03989	Positive selection
AT4G39700	KQL26757	0.841852	2.58411	0.32578	Purifying selection
AT5G02600	KQK86446	1.62521	0.89085	1.82434	Positive selection

## Sheet: At_Ta
AtHMP_ID	TaHMP_ID	Ka	Ks	Ka/Ks	Selection pressure
AT2G28660	TraesCS5A02G475200	0.694216	2.69854	0.257256	Purifying selection
AT5G02600	TraesCS1A02G283600	0.930205	0.916524	1.01493	Positive selection
AT5G02600	TraesCS1B02G292800	0.741052	1.84103	0.40252	Purifying selection

[truncated: 1 more sheets: At_Zm]
