# Supplementary material for: Heavy Metal Stress-Associated Proteins in Rice and Arabidopsis: Genome-Wide Identification, Phylogenetics, Duplication, and Expression Profiles Analysis
Source: Front Genet. 2020 May 8;11:477. doi: 10.3389/fgene.2020.00477 (PMC7225358; doi:10.3389/fgene.2020.00477)
Supplement: Table S5 — Cis-elements of HMPs in rice and Arabidopsis. [file Table_5.XLSX]

## Sheet: Cis-element
Supplementary Table 5. Cis-elements of HMPs in rice and Arabidopsis
OsHMP_ID	Initiation_site	Termination_site	Cis-element		AtHMP_ID	Initiation_site	Termination_site	Cis-element
OsHMP01	523	526	WRKY71OS		AtHMP01	36	40	ARR1AT
OsHMP01	595	599	WRKY71OS		AtHMP01	171	175	ARR1AT
OsHMP01	712	715	WRKY71OS		AtHMP01	327	331	ARR1AT
OsHMP01	966	969	WRKY71OS		AtHMP01	564	568	ARR1AT
OsHMP01	382	385	DOFCOREZM		AtHMP01	763	767	ARR1AT
OsHMP01	411	414	DOFCOREZM		AtHMP01	1024	1028	ARR1AT
OsHMP01	455	458	DOFCOREZM		AtHMP01	1185	1189	ARR1AT
OsHMP01	461	464	DOFCOREZM		AtHMP01	1287	1291	ARR1AT
OsHMP01	484	487	DOFCOREZM		AtHMP01	1364	1368	ARR1AT
OsHMP01	566	569	DOFCOREZM		AtHMP01	46	49	CACTFTPPCA1
OsHMP01	614	617	DOFCOREZM		AtHMP01	125	128	CACTFTPPCA1
OsHMP01	655	658	DOFCOREZM		AtHMP01	266	269	CACTFTPPCA1
OsHMP01	680	683	DOFCOREZM		AtHMP01	309	312	CACTFTPPCA1
OsHMP01	765	768	DOFCOREZM		AtHMP01	536	539	CACTFTPPCA1
OsHMP01	900	903	DOFCOREZM		AtHMP01	557	560	CACTFTPPCA1
OsHMP01	1188	1191	DOFCOREZM		AtHMP01	580	583	CACTFTPPCA1
OsHMP01	1245	1248	DOFCOREZM		AtHMP01	748	751	CACTFTPPCA1
OsHMP01	1436	1439	DOFCOREZM		AtHMP01	799	802	CACTFTPPCA1
OsHMP01	1482	1485	DOFCOREZM		AtHMP01	847	850	CACTFTPPCA1
OsHMP01	112	115	CACTFTPPCA1		AtHMP01	940	943	CACTFTPPCA1
OsHMP01	146	149	CACTFTPPCA1		AtHMP01	943	946	CACTFTPPCA1
OsHMP01	150	153	CACTFTPPCA1		AtHMP01	1073	1076	CACTFTPPCA1
OsHMP01	229	232	CACTFTPPCA1		AtHMP01	358	361	DOFCOREZM
OsHMP01	400	403	CACTFTPPCA1		AtHMP01	460	463	DOFCOREZM
OsHMP01	419	422	CACTFTPPCA1		AtHMP01	466	469	DOFCOREZM
OsHMP01	505	508	CACTFTPPCA1		AtHMP01	509	512	DOFCOREZM
OsHMP01	759	762	CACTFTPPCA1		AtHMP01	882	885	DOFCOREZM
OsHMP01	944	947	CACTFTPPCA1		AtHMP01	1259	1262	DOFCOREZM
OsHMP01	1000	1003	CACTFTPPCA1		AtHMP01	1300	1303	DOFCOREZM
OsHMP01	1003	1006	CACTFTPPCA1		AtHMP01	198	201	GTGANTG10
OsHMP01	1058	1061	CACTFTPPCA1		AtHMP01	1293	1296	GTGANTG10
OsHMP01	1168	1171	CACTFTPPCA1		AtHMP01	28	33	MYCCONSENSUSAT
OsHMP01	1263	1266	CACTFTPPCA1		AtHMP01	237	242	MYCCONSENSUSAT
OsHMP01	1331	1334	CACTFTPPCA1		AtHMP01	418	423	MYCCONSENSUSAT
OsHMP01	1519	1522	CACTFTPPCA1		AtHMP01	847	852	MYCCONSENSUSAT
OsHMP01	316	319	GTGANTG10		AtHMP01	916	921	MYCCONSENSUSAT
OsHMP01	353	356	GTGANTG10		AtHMP01	929	934	MYCCONSENSUSAT
OsHMP01	522	525	GTGANTG10		AtHMP01	1417	1422	MYCCONSENSUSAT
OsHMP01	1248	1251	GTGANTG10		AtHMP01	519	523	POLLEN1LELAT52
OsHMP01	1394	1397	GTGANTG10		AtHMP01	886	890	POLLEN1LELAT52
OsHMP01	154	159	MYCCONSENSUSAT		AtHMP01	1145	1149	POLLEN1LELAT52
OsHMP01	285	290	MYCCONSENSUSAT		AtHMP01	459	463	TAAAGSTKST1
OsHMP01	309	314	MYCCONSENSUSAT		AtHMP01	881	885	TAAAGSTKST1
OsHMP01	434	439	MYCCONSENSUSAT		AtHMP01	1258	1262	TAAAGSTKST1
OsHMP01	519	524	MYCCONSENSUSAT		AtHMP01	108	111	WRKY71OS
OsHMP01	819	824	MYCCONSENSUSAT		AtHMP01	672	675	WRKY71OS
OsHMP01	1077	1082	MYCCONSENSUSAT		AtHMP01	1153	1156	WRKY71OS
OsHMP01	1379	1384	MYCCONSENSUSAT		AtHMP02	55	59	ARR1AT
OsHMP01	1519	1524	MYCCONSENSUSAT		AtHMP02	165	169	ARR1AT
OsHMP01	453	457	POLLEN1LELAT52		AtHMP02	664	668	ARR1AT
OsHMP01	588	593	POLLEN1LELAT52		AtHMP02	709	713	ARR1AT
OsHMP01	1433	1437	POLLEN1LELAT52		AtHMP02	829	833	ARR1AT
OsHMP01	1480	1484	POLLEN1LELAT52		AtHMP02	849	853	ARR1AT
OsHMP01	341	345	ARR1AT		AtHMP02	959	963	ARR1AT
OsHMP01	721	725	ARR1AT		AtHMP02	6	9	CACTFTPPCA1
OsHMP01	1116	1120	ARR1AT		AtHMP02	48	51	CACTFTPPCA1
OsHMP01	1123	1127	ARR1AT		AtHMP02	250	253	CACTFTPPCA1
OsHMP01	1397	1401	ARR1AT		AtHMP02	259	262	CACTFTPPCA1
OsHMP02	76	79	WRKY71OS		AtHMP02	298	301	CACTFTPPCA1
OsHMP02	187	190	WRKY71OS		AtHMP02	631	634	CACTFTPPCA1
OsHMP02	194	197	WRKY71OS		AtHMP02	747	750	CACTFTPPCA1
OsHMP02	514	517	WRKY71OS		AtHMP02	755	758	CACTFTPPCA1
OsHMP02	746	749	WRKY71OS		AtHMP02	837	840	CACTFTPPCA1
OsHMP02	1448	1451	WRKY71OS		AtHMP02	911	914	CACTFTPPCA1
OsHMP02	338	341	DOFCOREZM		AtHMP02	981	984	CACTFTPPCA1
OsHMP02	367	370	DOFCOREZM		AtHMP02	1100	1103	CACTFTPPCA1
OsHMP02	555	558	DOFCOREZM		AtHMP02	1272	1275	CACTFTPPCA1
OsHMP02	645	648	DOFCOREZM		AtHMP02	1483	1486	CACTFTPPCA1
OsHMP02	923	926	DOFCOREZM		AtHMP02	29	32	DOFCOREZM
OsHMP02	1029	1032	DOFCOREZM		AtHMP02	201	204	DOFCOREZM
OsHMP02	1150	1153	DOFCOREZM		AtHMP02	310	313	DOFCOREZM
OsHMP02	1233	1236	DOFCOREZM		AtHMP02	654	657	DOFCOREZM
OsHMP02	1268	1271	DOFCOREZM		AtHMP02	811	814	DOFCOREZM
OsHMP02	1374	1377	DOFCOREZM		AtHMP02	1009	1012	DOFCOREZM
OsHMP02	278	281	CACTFTPPCA1		AtHMP02	1353	1356	DOFCOREZM
OsHMP02	478	481	CACTFTPPCA1		AtHMP02	234	237	GTGANTG10
OsHMP02	511	514	CACTFTPPCA1		AtHMP02	514	517	GTGANTG10
OsHMP02	691	694	CACTFTPPCA1		AtHMP02	560	563	GTGANTG10
OsHMP02	963	966	CACTFTPPCA1		AtHMP02	591	594	GTGANTG10
OsHMP02	970	973	CACTFTPPCA1		AtHMP02	1214	1217	GTGANTG10
OsHMP02	1264	1267	CACTFTPPCA1		AtHMP02	747	752	MYCCONSENSUSAT
OsHMP02	1345	1348	CACTFTPPCA1		AtHMP02	308	312	POLLEN1LELAT52
OsHMP02	1426	1429	CACTFTPPCA1		AtHMP02	1425	1429	POLLEN1LELAT52
OsHMP02	492	495	GTGANTG10		AtHMP02	1448	1452	POLLEN1LELAT52
OsHMP02	879	882	GTGANTG10		AtHMP02	1321	1325	TAAAGSTKST1
OsHMP02	987	990	GTGANTG10		AtHMP02	515	518	WRKY71OS
OsHMP02	1447	1450	GTGANTG10		AtHMP02	561	564	WRKY71OS
OsHMP02	107	112	MYCCONSENSUSAT		AtHMP03	27	31	ARR1AT
OsHMP02	190	195	MYCCONSENSUSAT		AtHMP03	33	37	ARR1AT
OsHMP02	351	355	MYCCONSENSUSAT		AtHMP03	265	269	ARR1AT
OsHMP02	575	580	MYCCONSENSUSAT		AtHMP03	314	318	ARR1AT
OsHMP02	707	712	MYCCONSENSUSAT		AtHMP03	320	324	ARR1AT
OsHMP02	1296	1301	MYCCONSENSUSAT		AtHMP03	382	386	ARR1AT
OsHMP02	1345	1350	MYCCONSENSUSAT		AtHMP03	501	505	ARR1AT
OsHMP02	92	96	POLLEN1LELAT52		AtHMP03	799	803	ARR1AT
OsHMP02	125	129	POLLEN1LELAT52		AtHMP03	810	814	ARR1AT
OsHMP02	714	718	POLLEN1LELAT52		AtHMP03	938	942	ARR1AT
OsHMP02	777	781	POLLEN1LELAT52		AtHMP03	977	981	ARR1AT
OsHMP02	800	804	POLLEN1LELAT52		AtHMP03	1007	1011	ARR1AT
OsHMP02	1057	1061	POLLEN1LELAT52		AtHMP03	1187	1191	ARR1AT
OsHMP02	1107	1111	POLLEN1LELAT52		AtHMP03	1260	1264	ARR1AT
OsHMP02	1198	1202	POLLEN1LELAT52		AtHMP03	1511	1515	ARR1AT
OsHMP02	1237	1241	POLLEN1LELAT52		AtHMP03	1519	1523	ARR1AT
OsHMP02	1283	1287	POLLEN1LELAT52		AtHMP03	112	115	CACTFTPPCA1
OsHMP02	1316	1320	POLLEN1LELAT52		AtHMP03	140	143	CACTFTPPCA1
OsHMP02	163	167	ARR1AT		AtHMP03	174	177	CACTFTPPCA1
OsHMP02	504	508	ARR1AT		AtHMP03	492	495	CACTFTPPCA1
OsHMP02	639	643	ARR1AT		AtHMP03	520	523	CACTFTPPCA1
OsHMP02	652	656	ARR1AT		AtHMP03	524	527	CACTFTPPCA1
OsHMP02	759	763	ARR1AT		AtHMP03	592	595	CACTFTPPCA1
OsHMP02	769	773	ARR1AT		AtHMP03	660	663	CACTFTPPCA1
OsHMP02	846	850	ARR1AT		AtHMP03	663	666	CACTFTPPCA1
OsHMP02	910	914	ARR1AT		AtHMP03	795	798	CACTFTPPCA1
OsHMP02	954	958	ARR1AT		AtHMP03	994	997	CACTFTPPCA1
OsHMP02	1031	1035	ARR1AT		AtHMP03	1474	1477	CACTFTPPCA1
OsHMP02	1084	1088	ARR1AT		AtHMP03	50	53	DOFCOREZM
OsHMP02	1092	1096	ARR1AT		AtHMP03	218	221	DOFCOREZM
OsHMP02	1114	1118	ARR1AT		AtHMP03	299	302	DOFCOREZM
OsHMP02	1436	1440	ARR1AT		AtHMP03	786	789	DOFCOREZM
OsHMP03	478	481	WRKY71OS		AtHMP03	1204	1207	DOFCOREZM
OsHMP03	661	664	WRKY71OS		AtHMP03	1265	1268	DOFCOREZM
OsHMP03	750	753	WRKY71OS		AtHMP03	1287	1290	DOFCOREZM
OsHMP03	1023	1026	WRKY71OS		AtHMP03	1323	1326	DOFCOREZM
OsHMP03	1050	1053	WRKY71OS		AtHMP03	1493	1496	DOFCOREZM
OsHMP03	1067	1070	WRKY71OS		AtHMP03	197	200	GTGANTG10
OsHMP03	1136	1139	WRKY71OS		AtHMP03	528	531	GTGANTG10
OsHMP03	20	23	DOFCOREZM		AtHMP03	652	655	GTGANTG10
OsHMP03	131	134	DOFCOREZM		AtHMP03	772	775	GTGANTG10
OsHMP03	152	155	DOFCOREZM		AtHMP03	1303	1306	GTGANTG10
OsHMP03	203	206	DOFCOREZM		AtHMP03	1502	1505	GTGANTG10
OsHMP03	207	210	DOFCOREZM		AtHMP03	194	199	MYCCONSENSUSAT
OsHMP03	410	413	DOFCOREZM		AtHMP03	281	286	MYCCONSENSUSAT
OsHMP03	525	528	DOFCOREZM		AtHMP03	310	315	MYCCONSENSUSAT
OsHMP03	666	669	DOFCOREZM		AtHMP03	833	838	MYCCONSENSUSAT
OsHMP03	672	675	DOFCOREZM		AtHMP03	1047	1052	MYCCONSENSUSAT
OsHMP03	700	703	DOFCOREZM		AtHMP03	1448	1453	MYCCONSENSUSAT
OsHMP03	714	717	DOFCOREZM		AtHMP03	1103	1107	POLLEN1LELAT52
OsHMP03	796	799	DOFCOREZM		AtHMP03	1150	1154	POLLEN1LELAT52
OsHMP03	993	996	DOFCOREZM		AtHMP03	1173	1177	POLLEN1LELAT52
OsHMP03	1468	1471	DOFCOREZM		AtHMP03	49	53	TAAAGSTKST1
OsHMP03	113	116	CACTFTPPCA1		AtHMP03	785	789	TAAAGSTKST1
OsHMP03	175	178	CACTFTPPCA1		AtHMP03	1264	1268	TAAAGSTKST1
OsHMP03	483	486	CACTFTPPCA1		AtHMP03	12	15	WRKY71OS
OsHMP03	509	512	CACTFTPPCA1		AtHMP03	539	542	WRKY71OS
OsHMP03	574	577	CACTFTPPCA1		AtHMP03	778	781	WRKY71OS
OsHMP03	581	584	CACTFTPPCA1		AtHMP03	983	986	WRKY71OS
OsHMP03	1388	1391	CACTFTPPCA1		AtHMP04	133	137	ARR1AT
OsHMP03	89	92	GTGANTG10		AtHMP04	396	400	ARR1AT
OsHMP03	477	480	GTGANTG10		AtHMP04	566	570	ARR1AT
OsHMP03	759	762	GTGANTG10		AtHMP04	733	737	ARR1AT
OsHMP03	815	818	GTGANTG10		AtHMP04	1379	1383	ARR1AT
OsHMP03	1182	1185	GTGANTG10		AtHMP04	1391	1395	ARR1AT
OsHMP03	1374	1377	GTGANTG10		AtHMP04	118	121	CACTFTPPCA1
OsHMP03	1473	1476	GTGANTG10		AtHMP04	287	290	CACTFTPPCA1
OsHMP03	858	863	MYCCONSENSUSAT		AtHMP04	322	325	CACTFTPPCA1
OsHMP03	884	889	MYCCONSENSUSAT		AtHMP04	445	448	CACTFTPPCA1
OsHMP03	1038	1043	MYCCONSENSUSAT		AtHMP04	526	529	CACTFTPPCA1
OsHMP03	1053	1058	MYCCONSENSUSAT		AtHMP04	768	771	CACTFTPPCA1
OsHMP03	149	153	POLLEN1LELAT52		AtHMP04	809	812	CACTFTPPCA1
OsHMP03	205	209	POLLEN1LELAT52		AtHMP04	929	932	CACTFTPPCA1
OsHMP03	209	213	POLLEN1LELAT52		AtHMP04	1498	1501	CACTFTPPCA1
OsHMP03	517	521	POLLEN1LELAT52		AtHMP04	43	46	DOFCOREZM
OsHMP03	527	531	POLLEN1LELAT52		AtHMP04	580	583	DOFCOREZM
OsHMP03	697	701	POLLEN1LELAT52		AtHMP04	631	634	DOFCOREZM
OsHMP03	779	783	POLLEN1LELAT52		AtHMP04	748	751	DOFCOREZM
OsHMP03	1328	1332	POLLEN1LELAT52		AtHMP04	906	909	DOFCOREZM
OsHMP03	383	387	ARR1AT		AtHMP04	1296	1299	DOFCOREZM
OsHMP03	602	606	ARR1AT		AtHMP04	1303	1306	DOFCOREZM
OsHMP03	771	775	ARR1AT		AtHMP04	1321	1324	DOFCOREZM
OsHMP03	819	823	ARR1AT		AtHMP04	40	43	GTGANTG10
OsHMP03	888	892	ARR1AT		AtHMP04	592	595	GTGANTG10
OsHMP04	112	115	WRKY71OS		AtHMP04	800	803	GTGANTG10
OsHMP04	203	206	WRKY71OS		AtHMP04	1306	1309	GTGANTG10
OsHMP04	511	514	WRKY71OS		AtHMP04	435	440	MYCCONSENSUSAT
OsHMP04	1446	1449	WRKY71OS		AtHMP04	551	556	MYCCONSENSUSAT
OsHMP04	12	15	DOFCOREZM		AtHMP04	760	765	MYCCONSENSUSAT
OsHMP04	82	85	DOFCOREZM		AtHMP04	966	971	MYCCONSENSUSAT
OsHMP04	277	280	DOFCOREZM		AtHMP04	1019	1024	MYCCONSENSUSAT
OsHMP04	371	374	DOFCOREZM		AtHMP04	1025	1030	MYCCONSENSUSAT
OsHMP04	408	411	DOFCOREZM		AtHMP04	897	901	POLLEN1LELAT52
OsHMP04	431	434	DOFCOREZM		AtHMP04	1013	1017	POLLEN1LELAT52
OsHMP04	494	497	DOFCOREZM		AtHMP04	1152	1156	POLLEN1LELAT52
OsHMP04	576	579	DOFCOREZM		AtHMP04	1301	1305	POLLEN1LELAT52
OsHMP04	665	668	DOFCOREZM		AtHMP04	1332	1336	POLLEN1LELAT52
OsHMP04	806	809	DOFCOREZM		AtHMP04	469	473	TAAAGSTKST1
OsHMP04	62	65	CACTFTPPCA1		AtHMP04	75	78	WRKY71OS
OsHMP04	283	286	CACTFTPPCA1		AtHMP04	513	516	WRKY71OS
OsHMP04	321	324	CACTFTPPCA1		AtHMP04	593	596	WRKY71OS
OsHMP04	661	664	CACTFTPPCA1		AtHMP04	654	657	WRKY71OS
OsHMP04	850	853	CACTFTPPCA1		AtHMP04	1307	1310	WRKY71OS
OsHMP04	1178	1181	CACTFTPPCA1		AtHMP05	604	608	ARR1AT
OsHMP04	1377	1380	CACTFTPPCA1		AtHMP05	612	616	ARR1AT
OsHMP04	209	212	GTGANTG10		AtHMP05	811	815	ARR1AT
OsHMP04	524	527	GTGANTG10		AtHMP05	859	863	ARR1AT
OsHMP04	823	826	GTGANTG10		AtHMP05	930	934	ARR1AT
OsHMP04	1161	1164	GTGANTG10		AtHMP05	980	984	ARR1AT
OsHMP04	1239	1242	GTGANTG10		AtHMP05	298	301	CACTFTPPCA1
OsHMP04	1445	1448	GTGANTG10		AtHMP05	601	604	CACTFTPPCA1
OsHMP04	1487	1490	GTGANTG10		AtHMP05	718	721	CACTFTPPCA1
OsHMP04	283	288	MYCCONSENSUSAT		AtHMP05	760	763	CACTFTPPCA1
OsHMP04	507	512	MYCCONSENSUSAT		AtHMP05	1183	1186	CACTFTPPCA1
OsHMP04	1027	1032	MYCCONSENSUSAT		AtHMP05	1189	1192	CACTFTPPCA1
OsHMP04	1101	1106	MYCCONSENSUSAT		AtHMP05	1194	1197	CACTFTPPCA1
OsHMP04	1233	1238	MYCCONSENSUSAT		AtHMP05	1222	1225	CACTFTPPCA1
OsHMP04	150	154	POLLEN1LELAT52		AtHMP05	1229	1232	CACTFTPPCA1
OsHMP04	352	356	POLLEN1LELAT52		AtHMP05	1452	1455	CACTFTPPCA1
OsHMP04	410	414	POLLEN1LELAT52		AtHMP05	1496	1499	CACTFTPPCA1
OsHMP04	67	71	ARR1AT		AtHMP05	115	118	DOFCOREZM
OsHMP04	233	237	ARR1AT		AtHMP05	445	448	DOFCOREZM
OsHMP04	691	695	ARR1AT		AtHMP05	496	499	DOFCOREZM
OsHMP04	1302	1306	ARR1AT		AtHMP05	711	714	DOFCOREZM
OsHMP05	622	625	WRKY71OS		AtHMP05	848	851	DOFCOREZM
OsHMP05	753	756	WRKY71OS		AtHMP05	882	885	DOFCOREZM
OsHMP05	879	882	WRKY71OS		AtHMP05	1024	1027	DOFCOREZM
OsHMP05	1271	1274	WRKY71OS		AtHMP05	1053	1056	DOFCOREZM
OsHMP05	153	156	DOFCOREZM		AtHMP05	1162	1165	DOFCOREZM
OsHMP05	312	315	DOFCOREZM		AtHMP05	1352	1355	DOFCOREZM
OsHMP05	328	331	DOFCOREZM		AtHMP05	1380	1383	DOFCOREZM
OsHMP05	494	497	DOFCOREZM		AtHMP05	1390	1393	DOFCOREZM
OsHMP05	617	620	DOFCOREZM		AtHMP05	29	32	GTGANTG10
OsHMP05	808	811	DOFCOREZM		AtHMP05	103	106	GTGANTG10
OsHMP05	827	830	DOFCOREZM		AtHMP05	111	114	GTGANTG10
OsHMP05	842	845	DOFCOREZM		AtHMP05	212	215	GTGANTG10
OsHMP05	1088	1091	DOFCOREZM		AtHMP05	407	410	GTGANTG10
OsHMP05	1343	1346	DOFCOREZM		AtHMP05	442	445	GTGANTG10
OsHMP05	1486	1489	DOFCOREZM		AtHMP05	499	502	GTGANTG10
OsHMP05	101	104	CACTFTPPCA1		AtHMP05	858	861	GTGANTG10
OsHMP05	399	402	CACTFTPPCA1		AtHMP05	1299	1302	GTGANTG10
OsHMP05	1093	1096	CACTFTPPCA1		AtHMP05	100	105	MYCCONSENSUSAT
OsHMP05	1154	1157	CACTFTPPCA1		AtHMP05	249	254	MYCCONSENSUSAT
OsHMP05	1187	1190	CACTFTPPCA1		AtHMP05	404	409	MYCCONSENSUSAT
OsHMP05	1211	1214	CACTFTPPCA1		AtHMP05	922	927	MYCCONSENSUSAT
OsHMP05	1477	1480	CACTFTPPCA1		AtHMP05	153	157	POLLEN1LELAT52
OsHMP05	156	159	GTGANTG10		AtHMP05	689	693	POLLEN1LELAT52
OsHMP05	325	328	GTGANTG10		AtHMP05	1026	1030	POLLEN1LELAT52
OsHMP05	621	624	GTGANTG10		AtHMP05	1245	1249	POLLEN1LELAT52
OsHMP05	878	881	GTGANTG10		AtHMP05	1354	1358	POLLEN1LELAT52
OsHMP05	1085	1088	GTGANTG10		AtHMP05	1385	1389	POLLEN1LELAT52
OsHMP05	1111	1114	GTGANTG10		AtHMP05	495	499	TAAAGSTKST1
OsHMP05	1324	1327	GTGANTG10		AtHMP05	33	36	WRKY71OS
OsHMP05	568	573	MYCCONSENSUSAT		AtHMP05	38	41	WRKY71OS
OsHMP05	945	950	MYCCONSENSUSAT		AtHMP05	751	754	WRKY71OS
OsHMP05	1027	1032	MYCCONSENSUSAT		AtHMP05	773	776	WRKY71OS
OsHMP05	1082	1087	MYCCONSENSUSAT		AtHMP05	1455	1458	WRKY71OS
OsHMP05	1161	1166	MYCCONSENSUSAT		AtHMP05	1504	1507	WRKY71OS
OsHMP05	1194	1199	MYCCONSENSUSAT		AtHMP06	103	107	ARR1AT
OsHMP05	1419	1424	MYCCONSENSUSAT		AtHMP06	291	295	ARR1AT
OsHMP05	1345	1349	POLLEN1LELAT52		AtHMP06	483	487	ARR1AT
OsHMP05	53	57	ARR1AT		AtHMP06	559	563	ARR1AT
OsHMP05	251	255	ARR1AT		AtHMP06	573	577	ARR1AT
OsHMP05	421	425	ARR1AT		AtHMP06	596	600	ARR1AT
OsHMP05	462	466	ARR1AT		AtHMP06	981	985	ARR1AT
OsHMP05	685	689	ARR1AT		AtHMP06	1017	1021	ARR1AT
OsHMP05	695	699	ARR1AT		AtHMP06	1056	1060	ARR1AT
OsHMP05	703	707	ARR1AT		AtHMP06	1080	1084	ARR1AT
OsHMP05	844	848	ARR1AT		AtHMP06	1458	1462	ARR1AT
OsHMP05	1134	1138	ARR1AT		AtHMP06	64	67	CACTFTPPCA1
OsHMP05	1207	1211	ARR1AT		AtHMP06	74	77	CACTFTPPCA1
OsHMP05	1233	1237	ARR1AT		AtHMP06	822	825	CACTFTPPCA1
OsHMP05	1308	1312	ARR1AT		AtHMP06	881	884	CACTFTPPCA1
OsHMP06	600	604	ARR1AT		AtHMP06	954	957	CACTFTPPCA1
OsHMP06	1167	1171	ARR1AT		AtHMP06	1119	1122	CACTFTPPCA1
OsHMP06	1308	1312	ARR1AT		AtHMP06	92	95	DOFCOREZM
OsHMP06	1416	1420	ARR1AT		AtHMP06	110	113	DOFCOREZM
OsHMP06	1444	1448	ARR1AT		AtHMP06	117	120	DOFCOREZM
OsHMP06	1	4	CACTFTPPCA1		AtHMP06	221	224	DOFCOREZM
OsHMP06	42	45	CACTFTPPCA1		AtHMP06	278	281	DOFCOREZM
OsHMP06	67	70	CACTFTPPCA1		AtHMP06	414	417	DOFCOREZM
OsHMP06	335	338	CACTFTPPCA1		AtHMP06	445	448	DOFCOREZM
OsHMP06	356	359	CACTFTPPCA1		AtHMP06	540	543	DOFCOREZM
OsHMP06	497	500	CACTFTPPCA1		AtHMP06	603	606	DOFCOREZM
OsHMP06	522	525	CACTFTPPCA1		AtHMP06	726	729	DOFCOREZM
OsHMP06	527	530	CACTFTPPCA1		AtHMP06	933	936	DOFCOREZM
OsHMP06	577	580	CACTFTPPCA1		AtHMP06	1032	1035	DOFCOREZM
OsHMP06	716	719	CACTFTPPCA1		AtHMP06	1514	1517	DOFCOREZM
OsHMP06	763	766	CACTFTPPCA1		AtHMP06	157	160	GTGANTG10
OsHMP06	888	891	CACTFTPPCA1		AtHMP06	658	661	GTGANTG10
OsHMP06	1293	1296	CACTFTPPCA1		AtHMP06	687	690	GTGANTG10
OsHMP06	132	135	DOFCOREZM		AtHMP06	722	725	GTGANTG10
OsHMP06	153	156	DOFCOREZM		AtHMP06	1497	1500	GTGANTG10
OsHMP06	230	233	DOFCOREZM		AtHMP06	5	10	MYCCONSENSUSAT
OsHMP06	316	319	DOFCOREZM		AtHMP06	519	524	MYCCONSENSUSAT
OsHMP06	343	346	DOFCOREZM		AtHMP06	592	597	MYCCONSENSUSAT
OsHMP06	629	632	DOFCOREZM		AtHMP06	719	724	MYCCONSENSUSAT
OsHMP06	635	638	DOFCOREZM		AtHMP06	802	807	MYCCONSENSUSAT
OsHMP06	1259	1262	DOFCOREZM		AtHMP06	994	999	MYCCONSENSUSAT
OsHMP06	1317	1320	DOFCOREZM		AtHMP06	1099	1104	MYCCONSENSUSAT
OsHMP06	1364	1367	DOFCOREZM		AtHMP06	1169	1174	MYCCONSENSUSAT
OsHMP06	1373	1376	DOFCOREZM		AtHMP06	1421	1426	MYCCONSENSUSAT
OsHMP06	468	471	GTGANTG10		AtHMP06	313	317	POLLEN1LELAT52
OsHMP06	644	647	GTGANTG10		AtHMP06	1512	1516	POLLEN1LELAT52
OsHMP06	948	951	GTGANTG10		AtHMP06	413	417	TAAAGSTKST1
OsHMP06	983	986	GTGANTG10		AtHMP06	539	543	TAAAGSTKST1
OsHMP06	1330	1333	GTGANTG10		AtHMP06	81	84	WRKY71OS
OsHMP06	295	300	MYCCONSENSUSAT		AtHMP06	688	691	WRKY71OS
OsHMP06	725	730	MYCCONSENSUSAT		AtHMP06	1449	1452	WRKY71OS
OsHMP06	922	927	MYCCONSENSUSAT		AtHMP06	1492	1495	WRKY71OS
OsHMP06	1163	1168	MYCCONSENSUSAT		AtHMP07	147	151	ARR1AT
OsHMP06	1245	1250	MYCCONSENSUSAT		AtHMP07	497	501	ARR1AT
OsHMP06	1440	1445	MYCCONSENSUSAT		AtHMP07	659	663	ARR1AT
OsHMP06	151	155	POLLEN1LELAT52		AtHMP07	754	758	ARR1AT
OsHMP06	201	205	POLLEN1LELAT52		AtHMP07	1355	1359	ARR1AT
OsHMP06	1315	1319	POLLEN1LELAT52		AtHMP07	315	318	CACTFTPPCA1
OsHMP06	1362	1366	POLLEN1LELAT52		AtHMP07	331	334	CACTFTPPCA1
OsHMP06	349	352	WRKY71OS		AtHMP07	449	452	CACTFTPPCA1
OsHMP06	353	356	WRKY71OS		AtHMP07	804	807	CACTFTPPCA1
OsHMP06	479	482	WRKY71OS		AtHMP07	859	862	CACTFTPPCA1
OsHMP06	755	758	WRKY71OS		AtHMP07	865	868	CACTFTPPCA1
OsHMP06	1081	1084	WRKY71OS		AtHMP07	955	958	CACTFTPPCA1
OsHMP06	1087	1090	WRKY71OS		AtHMP07	1002	1005	CACTFTPPCA1
OsHMP06	1405	1408	WRKY71OS		AtHMP07	1369	1372	CACTFTPPCA1
OsHMP06	1488	1491	WRKY71OS		AtHMP07	75	78	DOFCOREZM
OsHMP07	30	34	ARR1AT		AtHMP07	115	118	DOFCOREZM
OsHMP07	805	809	ARR1AT		AtHMP07	131	134	DOFCOREZM
OsHMP07	1276	1280	ARR1AT		AtHMP07	143	146	DOFCOREZM
OsHMP07	1314	1318	ARR1AT		AtHMP07	197	200	DOFCOREZM
OsHMP07	1469	1473	ARR1AT		AtHMP07	404	407	DOFCOREZM
OsHMP07	5	8	CACTFTPPCA1		AtHMP07	629	632	DOFCOREZM
OsHMP07	50	53	CACTFTPPCA1		AtHMP07	635	638	DOFCOREZM
OsHMP07	62	65	CACTFTPPCA1		AtHMP07	778	781	DOFCOREZM
OsHMP07	106	109	CACTFTPPCA1		AtHMP07	1025	1028	DOFCOREZM
OsHMP07	128	131	CACTFTPPCA1		AtHMP07	1319	1322	DOFCOREZM
OsHMP07	332	335	CACTFTPPCA1		AtHMP07	1433	1436	DOFCOREZM
OsHMP07	352	355	CACTFTPPCA1		AtHMP07	175	178	GTGANTG10
OsHMP07	362	365	CACTFTPPCA1		AtHMP07	374	377	GTGANTG10
OsHMP07	466	469	CACTFTPPCA1		AtHMP07	970	975	MYCCONSENSUSAT
OsHMP07	502	505	CACTFTPPCA1		AtHMP07	141	145	POLLEN1LELAT52
OsHMP07	564	567	CACTFTPPCA1		AtHMP07	401	405	POLLEN1LELAT52
OsHMP07	755	758	CACTFTPPCA1		AtHMP07	480	484	POLLEN1LELAT52
OsHMP07	864	867	CACTFTPPCA1		AtHMP07	627	631	POLLEN1LELAT52
OsHMP07	1020	1023	CACTFTPPCA1		AtHMP07	633	637	POLLEN1LELAT52
OsHMP07	1178	1181	CACTFTPPCA1		AtHMP07	797	801	POLLEN1LELAT52
OsHMP07	1329	1332	CACTFTPPCA1		AtHMP07	1121	1125	POLLEN1LELAT52
OsHMP07	1334	1337	CACTFTPPCA1		AtHMP07	1317	1321	POLLEN1LELAT52
OsHMP07	1337	1340	CACTFTPPCA1		AtHMP07	74	78	TAAAGSTKST1
OsHMP07	1511	1514	CACTFTPPCA1		AtHMP07	130	134	TAAAGSTKST1
OsHMP07	124	128	DOFCOREZM		AtHMP07	777	781	TAAAGSTKST1
OsHMP07	537	541	DOFCOREZM		AtHMP07	1432	1436	TAAAGSTKST1
OsHMP07	876	880	DOFCOREZM		AtHMP07	62	65	WRKY71OS
OsHMP07	896	900	DOFCOREZM		AtHMP07	91	94	WRKY71OS
OsHMP07	1271	1275	DOFCOREZM		AtHMP07	166	169	WRKY71OS
OsHMP07	1368	1372	DOFCOREZM		AtHMP08	167	171	ARR1AT
OsHMP07	1427	1431	DOFCOREZM		AtHMP08	238	242	ARR1AT
OsHMP07	1448	1452	DOFCOREZM		AtHMP08	440	444	ARR1AT
OsHMP07	1454	1458	DOFCOREZM		AtHMP08	806	810	ARR1AT
OsHMP07	189	192	GTGANTG10		AtHMP08	1014	1018	ARR1AT
OsHMP07	377	380	GTGANTG10		AtHMP08	400	403	CACTFTPPCA1
OsHMP07	1224	1227	GTGANTG10		AtHMP08	629	632	CACTFTPPCA1
OsHMP07	1353	1356	GTGANTG10		AtHMP08	717	720	CACTFTPPCA1
OsHMP07	388	393	MYCCONSENSUSAT		AtHMP08	959	962	CACTFTPPCA1
OsHMP07	904	909	MYCCONSENSUSAT		AtHMP08	1081	1084	CACTFTPPCA1
OsHMP07	1020	1025	MYCCONSENSUSAT		AtHMP08	1147	1150	CACTFTPPCA1
OsHMP07	313	317	POLLEN1LELAT52		AtHMP08	1235	1238	CACTFTPPCA1
OsHMP07	559	563	POLLEN1LELAT52		AtHMP08	1420	1423	CACTFTPPCA1
OsHMP07	750	754	POLLEN1LELAT52		AtHMP08	1503	1506	CACTFTPPCA1
OsHMP07	898	902	POLLEN1LELAT52		AtHMP08	285	288	DOFCOREZM
OsHMP07	1445	1449	POLLEN1LELAT52		AtHMP08	452	455	DOFCOREZM
OsHMP07	1452	1456	POLLEN1LELAT52		AtHMP08	492	495	DOFCOREZM
OsHMP07	57	60	WRKY71OS		AtHMP08	602	605	DOFCOREZM
OsHMP07	378	381	WRKY71OS		AtHMP08	640	643	DOFCOREZM
OsHMP07	428	431	WRKY71OS		AtHMP08	734	737	DOFCOREZM
OsHMP07	622	625	WRKY71OS		AtHMP08	770	773	DOFCOREZM
OsHMP07	696	699	WRKY71OS		AtHMP08	841	844	DOFCOREZM
OsHMP07	1100	1103	WRKY71OS		AtHMP08	857	860	DOFCOREZM
OsHMP07	1225	1228	WRKY71OS		AtHMP08	874	877	DOFCOREZM
OsHMP08	62	66	ARR1AT		AtHMP08	907	910	DOFCOREZM
OsHMP08	213	217	ARR1AT		AtHMP08	1212	1215	DOFCOREZM
OsHMP08	277	281	ARR1AT		AtHMP08	1306	1309	DOFCOREZM
OsHMP08	333	337	ARR1AT		AtHMP08	1360	1363	DOFCOREZM
OsHMP08	374	378	ARR1AT		AtHMP08	1425	1428	DOFCOREZM
OsHMP08	447	451	ARR1AT		AtHMP08	7	10	GTGANTG10
OsHMP08	472	476	ARR1AT		AtHMP08	237	240	GTGANTG10
OsHMP08	527	531	ARR1AT		AtHMP08	350	353	GTGANTG10
OsHMP08	599	603	ARR1AT		AtHMP08	475	478	GTGANTG10
OsHMP08	842	846	ARR1AT		AtHMP08	585	588	GTGANTG10
OsHMP08	856	860	ARR1AT		AtHMP08	648	651	GTGANTG10
OsHMP08	909	913	ARR1AT		AtHMP08	926	929	GTGANTG10
OsHMP08	1294	1298	ARR1AT		AtHMP08	949	952	GTGANTG10
OsHMP08	1323	1327	ARR1AT		AtHMP08	1266	1269	GTGANTG10
OsHMP08	19	22	CACTFTPPCA1		AtHMP08	135	140	MYCCONSENSUSAT
OsHMP08	106	109	CACTFTPPCA1		AtHMP08	177	182	MYCCONSENSUSAT
OsHMP08	171	174	CACTFTPPCA1		AtHMP08	314	319	MYCCONSENSUSAT
OsHMP08	195	198	CACTFTPPCA1		AtHMP08	417	422	MYCCONSENSUSAT
OsHMP08	617	620	CACTFTPPCA1		AtHMP08	497	502	MYCCONSENSUSAT
OsHMP08	636	639	CACTFTPPCA1		AtHMP08	658	663	MYCCONSENSUSAT
OsHMP08	725	728	CACTFTPPCA1		AtHMP08	695	700	MYCCONSENSUSAT
OsHMP08	794	797	CACTFTPPCA1		AtHMP08	1200	1205	MYCCONSENSUSAT
OsHMP08	1105	1108	CACTFTPPCA1		AtHMP08	1235	1240	MYCCONSENSUSAT
OsHMP08	1121	1124	CACTFTPPCA1		AtHMP08	153	157	POLLEN1LELAT52
OsHMP08	1200	1203	CACTFTPPCA1		AtHMP08	600	604	POLLEN1LELAT52
OsHMP08	1204	1207	CACTFTPPCA1		AtHMP08	876	880	POLLEN1LELAT52
OsHMP08	1315	1318	CACTFTPPCA1		AtHMP08	1274	1278	POLLEN1LELAT52
OsHMP08	1332	1335	CACTFTPPCA1		AtHMP08	284	288	TAAAGSTKST1
OsHMP08	1422	1425	CACTFTPPCA1		AtHMP08	1211	1215	TAAAGSTKST1
OsHMP08	247	250	DOFCOREZM		AtHMP08	112	115	WRKY71OS
OsHMP08	256	259	DOFCOREZM		AtHMP08	308	311	WRKY71OS
OsHMP08	327	330	DOFCOREZM		AtHMP08	980	983	WRKY71OS
OsHMP08	372	375	DOFCOREZM		AtHMP09	290	294	ARR1AT
OsHMP08	992	995	DOFCOREZM		AtHMP09	482	486	ARR1AT
OsHMP08	1169	1172	DOFCOREZM		AtHMP09	626	630	ARR1AT
OsHMP08	1191	1194	DOFCOREZM		AtHMP09	673	677	ARR1AT
OsHMP08	1496	1499	DOFCOREZM		AtHMP09	708	712	ARR1AT
OsHMP08	212	215	GTGANTG10		AtHMP09	865	869	ARR1AT
OsHMP08	652	655	GTGANTG10		AtHMP09	985	989	ARR1AT
OsHMP08	1162	1165	GTGANTG10		AtHMP09	1021	1025	ARR1AT
OsHMP08	452	457	MYCCONSENSUSAT		AtHMP09	1147	1151	ARR1AT
OsHMP08	522	527	MYCCONSENSUSAT		AtHMP09	1151	1155	ARR1AT
OsHMP08	628	633	MYCCONSENSUSAT		AtHMP09	1160	1164	ARR1AT
OsHMP08	1236	1241	MYCCONSENSUSAT		AtHMP09	1206	1210	ARR1AT
OsHMP08	1264	1269	MYCCONSENSUSAT		AtHMP09	1268	1272	ARR1AT
OsHMP08	1332	1337	MYCCONSENSUSAT		AtHMP09	1283	1287	ARR1AT
OsHMP08	320	324	POLLEN1LELAT52		AtHMP09	253	256	CACTFTPPCA1
OsHMP08	1006	1010	POLLEN1LELAT52		AtHMP09	274	277	CACTFTPPCA1
OsHMP08	1032	1036	POLLEN1LELAT52		AtHMP09	354	357	CACTFTPPCA1
OsHMP08	1047	1051	POLLEN1LELAT52		AtHMP09	1026	1029	CACTFTPPCA1
OsHMP08	499	502	WRKY71OS		AtHMP09	1030	1033	CACTFTPPCA1
OsHMP08	707	710	WRKY71OS		AtHMP09	1045	1048	CACTFTPPCA1
OsHMP08	766	769	WRKY71OS		AtHMP09	1265	1268	CACTFTPPCA1
OsHMP08	1233	1236	WRKY71OS		AtHMP09	1407	1410	CACTFTPPCA1
OsHMP08	1240	1243	WRKY71OS		AtHMP09	1416	1419	CACTFTPPCA1
OsHMP09	228	232	ARR1AT		AtHMP09	1435	1438	CACTFTPPCA1
OsHMP09	1107	1111	ARR1AT		AtHMP09	98	101	DOFCOREZM
OsHMP09	1171	1175	ARR1AT		AtHMP09	130	133	DOFCOREZM
OsHMP09	483	486	CACTFTPPCA1		AtHMP09	179	182	DOFCOREZM
OsHMP09	537	540	CACTFTPPCA1		AtHMP09	203	206	DOFCOREZM
OsHMP09	569	572	CACTFTPPCA1		AtHMP09	388	391	DOFCOREZM
OsHMP09	689	692	CACTFTPPCA1		AtHMP09	658	661	DOFCOREZM
OsHMP09	1063	1066	CACTFTPPCA1		AtHMP09	726	729	DOFCOREZM
OsHMP09	1379	1382	CACTFTPPCA1		AtHMP09	1299	1302	DOFCOREZM
OsHMP09	1420	1423	CACTFTPPCA1		AtHMP09	421	424	GTGANTG10
OsHMP09	1485	1488	CACTFTPPCA1		AtHMP09	803	806	GTGANTG10
OsHMP09	86	89	DOFCOREZM		AtHMP09	877	880	GTGANTG10
OsHMP09	310	313	DOFCOREZM		AtHMP09	1446	1449	GTGANTG10
OsHMP09	357	360	DOFCOREZM		AtHMP09	222	227	MYCCONSENSUSAT
OsHMP09	404	407	DOFCOREZM		AtHMP09	286	291	MYCCONSENSUSAT
OsHMP09	492	495	DOFCOREZM		AtHMP09	456	461	MYCCONSENSUSAT
OsHMP09	528	531	DOFCOREZM		AtHMP09	622	627	MYCCONSENSUSAT
OsHMP09	585	588	DOFCOREZM		AtHMP09	1011	1016	MYCCONSENSUSAT
OsHMP09	742	745	DOFCOREZM		AtHMP09	1416	1421	MYCCONSENSUSAT
OsHMP09	765	768	DOFCOREZM		AtHMP09	1469	1474	MYCCONSENSUSAT
OsHMP09	1045	1048	DOFCOREZM		AtHMP09	36	40	POLLEN1LELAT52
OsHMP09	1105	1108	DOFCOREZM		AtHMP09	100	104	POLLEN1LELAT52
OsHMP09	1121	1124	DOFCOREZM		AtHMP09	177	181	POLLEN1LELAT52
OsHMP09	1140	1143	DOFCOREZM		AtHMP09	390	394	POLLEN1LELAT52
OsHMP09	1152	1155	DOFCOREZM		AtHMP09	496	500	POLLEN1LELAT52
OsHMP09	1185	1188	DOFCOREZM		AtHMP09	660	664	POLLEN1LELAT52
OsHMP09	1243	1246	DOFCOREZM		AtHMP09	689	693	POLLEN1LELAT52
OsHMP09	1292	1295	DOFCOREZM		AtHMP09	1077	1081	POLLEN1LELAT52
OsHMP09	1316	1319	DOFCOREZM		AtHMP09	1123	1127	POLLEN1LELAT52
OsHMP09	1324	1327	DOFCOREZM		AtHMP09	1198	1202	POLLEN1LELAT52
OsHMP09	169	172	GTGANTG10		AtHMP09	1393	1397	POLLEN1LELAT52
OsHMP09	448	451	GTGANTG10		AtHMP09	1504	1508	POLLEN1LELAT52
OsHMP09	709	712	GTGANTG10		AtHMP09	202	206	TAAAGSTKST1
OsHMP09	818	821	GTGANTG10		AtHMP09	1298	1302	TAAAGSTKST1
OsHMP09	889	892	GTGANTG10		AtHMP09	794	797	WRKY71OS
OsHMP09	1170	1173	GTGANTG10		AtHMP09	1438	1441	WRKY71OS
OsHMP09	123	128	MYCCONSENSUSAT		AtHMP10	637	641	ARR1AT
OsHMP09	794	799	MYCCONSENSUSAT		AtHMP10	1196	1200	ARR1AT
OsHMP09	815	820	MYCCONSENSUSAT		AtHMP10	152	155	CACTFTPPCA1
OsHMP09	886	891	MYCCONSENSUSAT		AtHMP10	177	180	CACTFTPPCA1
OsHMP09	962	967	MYCCONSENSUSAT		AtHMP10	249	252	CACTFTPPCA1
OsHMP09	1010	1015	MYCCONSENSUSAT		AtHMP10	253	256	CACTFTPPCA1
OsHMP09	1165	1170	MYCCONSENSUSAT		AtHMP10	256	259	CACTFTPPCA1
OsHMP09	1309	1314	MYCCONSENSUSAT		AtHMP10	352	355	CACTFTPPCA1
OsHMP09	1420	1425	MYCCONSENSUSAT		AtHMP10	407	410	CACTFTPPCA1
OsHMP09	1137	1141	POLLEN1LELAT52		AtHMP10	466	469	CACTFTPPCA1
OsHMP09	1250	1254	POLLEN1LELAT52		AtHMP10	662	665	CACTFTPPCA1
OsHMP09	170	173	WRKY71OS		AtHMP10	688	691	CACTFTPPCA1
OsHMP09	279	282	WRKY71OS		AtHMP10	897	900	CACTFTPPCA1
OsHMP09	449	452	WRKY71OS		AtHMP10	1181	1184	CACTFTPPCA1
OsHMP09	718	721	WRKY71OS		AtHMP10	1206	1209	CACTFTPPCA1
OsHMP09	822	825	WRKY71OS		AtHMP10	1227	1230	CACTFTPPCA1
OsHMP09	1078	1081	WRKY71OS		AtHMP10	1248	1251	CACTFTPPCA1
OsHMP10	199	203	ARR1AT		AtHMP10	1272	1275	CACTFTPPCA1
OsHMP10	443	447	ARR1AT		AtHMP10	1294	1297	CACTFTPPCA1
OsHMP10	447	451	ARR1AT		AtHMP10	1350	1353	CACTFTPPCA1
OsHMP10	1025	1029	ARR1AT		AtHMP10	1376	1379	CACTFTPPCA1
OsHMP10	1076	1080	ARR1AT		AtHMP10	70	73	DOFCOREZM
OsHMP10	117	120	CACTFTPPCA1		AtHMP10	75	78	DOFCOREZM
OsHMP10	128	131	CACTFTPPCA1		AtHMP10	115	118	DOFCOREZM
OsHMP10	142	145	CACTFTPPCA1		AtHMP10	317	320	DOFCOREZM
OsHMP10	284	287	CACTFTPPCA1		AtHMP10	539	542	DOFCOREZM
OsHMP10	340	343	CACTFTPPCA1		AtHMP10	544	547	DOFCOREZM
OsHMP10	650	653	CACTFTPPCA1		AtHMP10	551	554	DOFCOREZM
OsHMP10	659	662	CACTFTPPCA1		AtHMP10	561	564	DOFCOREZM
OsHMP10	696	699	CACTFTPPCA1		AtHMP10	763	766	DOFCOREZM
OsHMP10	806	809	CACTFTPPCA1		AtHMP10	821	824	DOFCOREZM
OsHMP10	882	885	CACTFTPPCA1		AtHMP10	842	845	DOFCOREZM
OsHMP10	1006	1009	CACTFTPPCA1		AtHMP10	1322	1325	DOFCOREZM
OsHMP10	1039	1042	CACTFTPPCA1		AtHMP10	1473	1476	DOFCOREZM
OsHMP10	1208	1211	CACTFTPPCA1		AtHMP10	1504	1507	DOFCOREZM
OsHMP10	1275	1278	CACTFTPPCA1		AtHMP10	240	243	GTGANTG10
OsHMP10	1352	1355	CACTFTPPCA1		AtHMP10	534	537	GTGANTG10
OsHMP10	1365	1368	CACTFTPPCA1		AtHMP10	1066	1069	GTGANTG10
OsHMP10	261	264	DOFCOREZM		AtHMP10	1195	1198	GTGANTG10
OsHMP10	382	385	DOFCOREZM		AtHMP10	1330	1333	GTGANTG10
OsHMP10	523	526	DOFCOREZM		AtHMP10	1405	1408	GTGANTG10
OsHMP10	535	538	DOFCOREZM		AtHMP10	287	292	MYCCONSENSUSAT
OsHMP10	561	564	DOFCOREZM		AtHMP10	1019	1024	MYCCONSENSUSAT
OsHMP10	566	569	DOFCOREZM		AtHMP10	166	170	POLLEN1LELAT52
OsHMP10	571	574	DOFCOREZM		AtHMP10	230	234	POLLEN1LELAT52
OsHMP10	600	603	DOFCOREZM		AtHMP10	264	268	POLLEN1LELAT52
OsHMP10	725	728	DOFCOREZM		AtHMP10	313	317	POLLEN1LELAT52
OsHMP10	772	775	DOFCOREZM		AtHMP10	541	545	POLLEN1LELAT52
OsHMP10	1245	1248	DOFCOREZM		AtHMP10	1313	1317	POLLEN1LELAT52
OsHMP10	1324	1327	DOFCOREZM		AtHMP10	69	73	TAAAGSTKST1
OsHMP10	1433	1436	DOFCOREZM		AtHMP10	114	118	TAAAGSTKST1
OsHMP10	1438	1441	DOFCOREZM		AtHMP10	538	542	TAAAGSTKST1
OsHMP10	1495	1498	DOFCOREZM		AtHMP10	550	554	TAAAGSTKST1
OsHMP10	95	98	GTGANTG10		AtHMP10	820	824	TAAAGSTKST1
OsHMP10	198	201	GTGANTG10		AtHMP10	1067	1070	WRKY71OS
OsHMP10	267	270	GTGANTG10		AtHMP11	62	66	ARR1AT
OsHMP10	404	407	GTGANTG10		AtHMP11	89	93	ARR1AT
OsHMP10	870	873	GTGANTG10		AtHMP11	117	121	ARR1AT
OsHMP10	1155	1158	GTGANTG10		AtHMP11	152	156	ARR1AT
OsHMP10	47	52	MYCCONSENSUSAT		AtHMP11	248	252	ARR1AT
OsHMP10	297	302	MYCCONSENSUSAT		AtHMP11	338	342	ARR1AT
OsHMP10	334	339	MYCCONSENSUSAT		AtHMP11	529	533	ARR1AT
OsHMP10	340	345	MYCCONSENSUSAT		AtHMP11	565	569	ARR1AT
OsHMP10	476	481	MYCCONSENSUSAT		AtHMP11	765	769	ARR1AT
OsHMP10	614	619	MYCCONSENSUSAT		AtHMP11	897	901	ARR1AT
OsHMP10	742	747	MYCCONSENSUSAT		AtHMP11	1173	1177	ARR1AT
OsHMP10	984	989	MYCCONSENSUSAT		AtHMP11	1289	1293	ARR1AT
OsHMP10	1006	1011	MYCCONSENSUSAT		AtHMP11	1380	1384	ARR1AT
OsHMP10	1152	1157	MYCCONSENSUSAT		AtHMP11	1467	1471	ARR1AT
OsHMP10	99	103	POLLEN1LELAT52		AtHMP11	1482	1486	ARR1AT
OsHMP10	521	525	POLLEN1LELAT52		AtHMP11	166	169	CACTFTPPCA1
OsHMP10	563	567	POLLEN1LELAT52		AtHMP11	618	621	CACTFTPPCA1
OsHMP10	568	572	POLLEN1LELAT52		AtHMP11	633	636	CACTFTPPCA1
OsHMP10	770	774	POLLEN1LELAT52		AtHMP11	646	649	CACTFTPPCA1
OsHMP10	1100	1104	POLLEN1LELAT52		AtHMP11	678	681	CACTFTPPCA1
OsHMP10	1394	1398	POLLEN1LELAT52		AtHMP11	743	746	CACTFTPPCA1
OsHMP10	219	222	WRKY71OS		AtHMP11	936	939	CACTFTPPCA1
OsHMP10	268	271	WRKY71OS		AtHMP11	940	943	CACTFTPPCA1
OsHMP10	272	275	WRKY71OS		AtHMP11	947	950	CACTFTPPCA1
OsHMP10	405	408	WRKY71OS		AtHMP11	1021	1024	CACTFTPPCA1
OsHMP10	502	505	WRKY71OS		AtHMP11	1031	1034	CACTFTPPCA1
OsHMP10	662	665	WRKY71OS		AtHMP11	1060	1063	CACTFTPPCA1
OsHMP10	988	991	WRKY71OS		AtHMP11	1126	1129	CACTFTPPCA1
OsHMP11	190	194	ARR1AT		AtHMP11	1177	1180	CACTFTPPCA1
OsHMP11	204	208	ARR1AT		AtHMP11	1212	1215	CACTFTPPCA1
OsHMP11	411	415	ARR1AT		AtHMP11	1242	1245	CACTFTPPCA1
OsHMP11	435	439	ARR1AT		AtHMP11	1493	1496	CACTFTPPCA1
OsHMP11	505	509	ARR1AT		AtHMP11	170	173	DOFCOREZM
OsHMP11	528	532	ARR1AT		AtHMP11	269	272	DOFCOREZM
OsHMP11	536	540	ARR1AT		AtHMP11	542	545	DOFCOREZM
OsHMP11	833	837	ARR1AT		AtHMP11	734	737	DOFCOREZM
OsHMP11	956	960	ARR1AT		AtHMP11	1274	1277	DOFCOREZM
OsHMP11	1009	1013	ARR1AT		AtHMP11	1299	1302	DOFCOREZM
OsHMP11	85	88	CACTFTPPCA1		AtHMP11	1480	1483	DOFCOREZM
OsHMP11	472	475	CACTFTPPCA1		AtHMP11	88	91	GTGANTG10
OsHMP11	566	569	CACTFTPPCA1		AtHMP11	337	340	GTGANTG10
OsHMP11	573	576	CACTFTPPCA1		AtHMP11	398	401	GTGANTG10
OsHMP11	582	585	CACTFTPPCA1		AtHMP11	103	108	MYCCONSENSUSAT
OsHMP11	623	626	CACTFTPPCA1		AtHMP11	705	710	MYCCONSENSUSAT
OsHMP11	940	943	CACTFTPPCA1		AtHMP11	1137	1142	MYCCONSENSUSAT
OsHMP11	1222	1225	CACTFTPPCA1		AtHMP11	1139	1144	MYCCONSENSUSAT
OsHMP11	50	53	DOFCOREZM		AtHMP11	1424	1429	MYCCONSENSUSAT
OsHMP11	69	72	DOFCOREZM		AtHMP11	1426	1431	MYCCONSENSUSAT
OsHMP11	102	105	DOFCOREZM		AtHMP11	142	146	POLLEN1LELAT52
OsHMP11	420	423	DOFCOREZM		AtHMP11	388	392	POLLEN1LELAT52
OsHMP11	697	700	DOFCOREZM		AtHMP11	758	762	POLLEN1LELAT52
OsHMP11	1137	1140	DOFCOREZM		AtHMP11	1222	1226	POLLEN1LELAT52
OsHMP11	1362	1365	DOFCOREZM		AtHMP11	169	173	TAAAGSTKST1
OsHMP11	19	22	GTGANTG10		AtHMP11	733	737	TAAAGSTKST1
OsHMP11	404	407	GTGANTG10		AtHMP11	1273	1277	TAAAGSTKST1
OsHMP11	446	449	GTGANTG10		AtHMP11	1038	1041	WRKY71OS
OsHMP11	464	467	GTGANTG10		AtHMP12	157	161	ARR1AT
OsHMP11	498	501	GTGANTG10		AtHMP12	480	484	ARR1AT
OsHMP11	558	561	GTGANTG10		AtHMP12	542	546	ARR1AT
OsHMP11	666	669	GTGANTG10		AtHMP12	724	728	ARR1AT
OsHMP11	704	707	GTGANTG10		AtHMP12	996	1000	ARR1AT
OsHMP11	747	750	GTGANTG10		AtHMP12	1018	1022	ARR1AT
OsHMP11	778	781	GTGANTG10		AtHMP12	1052	1056	ARR1AT
OsHMP11	967	970	GTGANTG10		AtHMP12	1117	1121	ARR1AT
OsHMP11	1171	1174	GTGANTG10		AtHMP12	1172	1176	ARR1AT
OsHMP11	763	768	MYCCONSENSUSAT		AtHMP12	1287	1291	ARR1AT
OsHMP11	866	871	MYCCONSENSUSAT		AtHMP12	1121	1124	CACTFTPPCA1
OsHMP11	1391	1396	MYCCONSENSUSAT		AtHMP12	1176	1179	CACTFTPPCA1
OsHMP11	1430	1435	MYCCONSENSUSAT		AtHMP12	1200	1203	CACTFTPPCA1
OsHMP11	418	422	POLLEN1LELAT52		AtHMP12	1229	1232	CACTFTPPCA1
OsHMP11	736	740	POLLEN1LELAT52		AtHMP12	1277	1280	CACTFTPPCA1
OsHMP11	1183	1187	POLLEN1LELAT52		AtHMP12	81	84	DOFCOREZM
OsHMP11	968	971	WRKY71OS		AtHMP12	123	126	DOFCOREZM
OsHMP11	1380	1383	WRKY71OS		AtHMP12	400	403	DOFCOREZM
OsHMP12	130	134	ARR1AT		AtHMP12	405	408	DOFCOREZM
OsHMP12	307	311	ARR1AT		AtHMP12	570	573	DOFCOREZM
OsHMP12	828	832	ARR1AT		AtHMP12	743	746	DOFCOREZM
OsHMP12	1069	1073	ARR1AT		AtHMP12	863	866	DOFCOREZM
OsHMP12	1126	1130	ARR1AT		AtHMP12	994	997	DOFCOREZM
OsHMP12	1146	1150	ARR1AT		AtHMP12	1115	1118	DOFCOREZM
OsHMP12	11	14	CACTFTPPCA1		AtHMP12	1170	1173	DOFCOREZM
OsHMP12	156	159	CACTFTPPCA1		AtHMP12	1260	1263	DOFCOREZM
OsHMP12	216	219	CACTFTPPCA1		AtHMP12	1266	1269	DOFCOREZM
OsHMP12	223	226	CACTFTPPCA1		AtHMP12	1313	1316	DOFCOREZM
OsHMP12	373	376	CACTFTPPCA1		AtHMP12	1382	1385	DOFCOREZM
OsHMP12	682	685	CACTFTPPCA1		AtHMP12	1387	1390	DOFCOREZM
OsHMP12	920	923	CACTFTPPCA1		AtHMP12	1499	1502	DOFCOREZM
OsHMP12	957	960	CACTFTPPCA1		AtHMP12	1517	1520	DOFCOREZM
OsHMP12	1014	1017	CACTFTPPCA1		AtHMP12	385	388	GTGANTG10
OsHMP12	1172	1175	CACTFTPPCA1		AtHMP12	36	41	MYCCONSENSUSAT
OsHMP12	1187	1190	CACTFTPPCA1		AtHMP12	490	495	MYCCONSENSUSAT
OsHMP12	1234	1237	CACTFTPPCA1		AtHMP12	786	791	MYCCONSENSUSAT
OsHMP12	1249	1252	CACTFTPPCA1		AtHMP12	407	411	POLLEN1LELAT52
OsHMP12	369	372	DOFCOREZM		AtHMP12	813	817	POLLEN1LELAT52
OsHMP12	442	445	DOFCOREZM		AtHMP12	1101	1105	POLLEN1LELAT52
OsHMP12	501	504	DOFCOREZM		AtHMP12	1315	1319	POLLEN1LELAT52
OsHMP12	700	703	DOFCOREZM		AtHMP12	1114	1118	TAAAGSTKST1
OsHMP12	928	931	DOFCOREZM		AtHMP12	1259	1263	TAAAGSTKST1
OsHMP12	994	997	DOFCOREZM		AtHMP12	1386	1390	TAAAGSTKST1
OsHMP12	1009	1012	DOFCOREZM		AtHMP12	26	29	WRKY71OS
OsHMP12	1344	1347	DOFCOREZM		AtHMP12	379	382	WRKY71OS
OsHMP12	1469	1472	DOFCOREZM		AtHMP12	521	524	WRKY71OS
OsHMP12	451	454	GTGANTG10		AtHMP12	719	722	WRKY71OS
OsHMP12	953	956	GTGANTG10		AtHMP12	935	938	WRKY71OS
OsHMP12	1103	1106	GTGANTG10		AtHMP12	963	966	WRKY71OS
OsHMP12	760	765	MYCCONSENSUSAT		AtHMP13	25	29	ARR1AT
OsHMP12	1373	1378	MYCCONSENSUSAT		AtHMP13	161	165	ARR1AT
OsHMP12	498	502	POLLEN1LELAT52		AtHMP13	483	487	ARR1AT
OsHMP12	1075	1079	POLLEN1LELAT52		AtHMP13	562	566	ARR1AT
OsHMP12	1176	1180	POLLEN1LELAT52		AtHMP13	596	600	ARR1AT
OsHMP12	1212	1216	POLLEN1LELAT52		AtHMP13	600	604	ARR1AT
OsHMP12	98	101	WRKY71OS		AtHMP13	737	741	ARR1AT
OsHMP12	786	789	WRKY71OS		AtHMP13	808	812	ARR1AT
OsHMP12	954	957	WRKY71OS		AtHMP13	952	956	ARR1AT
OsHMP13	1052	1056	ARR1AT		AtHMP13	106	109	CACTFTPPCA1
OsHMP13	1349	1353	ARR1AT		AtHMP13	306	309	CACTFTPPCA1
OsHMP13	205	208	CACTFTPPCA1		AtHMP13	408	411	CACTFTPPCA1
OsHMP13	505	508	CACTFTPPCA1		AtHMP13	665	668	CACTFTPPCA1
OsHMP13	662	665	CACTFTPPCA1		AtHMP13	1112	1115	CACTFTPPCA1
OsHMP13	714	717	CACTFTPPCA1		AtHMP13	1209	1212	CACTFTPPCA1
OsHMP13	1146	1149	CACTFTPPCA1		AtHMP13	1272	1275	CACTFTPPCA1
OsHMP13	1167	1170	CACTFTPPCA1		AtHMP13	1309	1312	CACTFTPPCA1
OsHMP13	1191	1194	CACTFTPPCA1		AtHMP13	86	89	DOFCOREZM
OsHMP13	1431	1434	CACTFTPPCA1		AtHMP13	421	424	DOFCOREZM
OsHMP13	1434	1437	CACTFTPPCA1		AtHMP13	617	620	DOFCOREZM
OsHMP13	1439	1442	CACTFTPPCA1		AtHMP13	692	695	DOFCOREZM
OsHMP13	1448	1451	CACTFTPPCA1		AtHMP13	700	703	DOFCOREZM
OsHMP13	77	80	DOFCOREZM		AtHMP13	1090	1093	DOFCOREZM
OsHMP13	96	99	DOFCOREZM		AtHMP13	1154	1157	DOFCOREZM
OsHMP13	104	107	DOFCOREZM		AtHMP13	1227	1230	DOFCOREZM
OsHMP13	153	156	DOFCOREZM		AtHMP13	1242	1245	DOFCOREZM
OsHMP13	258	261	DOFCOREZM		AtHMP13	1247	1250	DOFCOREZM
OsHMP13	402	405	DOFCOREZM		AtHMP13	1253	1256	DOFCOREZM
OsHMP13	567	570	DOFCOREZM		AtHMP13	1482	1485	DOFCOREZM
OsHMP13	572	575	DOFCOREZM		AtHMP13	260	263	GTGANTG10
OsHMP13	776	779	DOFCOREZM		AtHMP13	807	810	GTGANTG10
OsHMP13	829	832	DOFCOREZM		AtHMP13	1008	1011	GTGANTG10
OsHMP13	1062	1065	DOFCOREZM		AtHMP13	1250	1253	GTGANTG10
OsHMP13	1238	1241	DOFCOREZM		AtHMP13	1285	1288	GTGANTG10
OsHMP13	1497	1500	DOFCOREZM		AtHMP13	106	111	MYCCONSENSUSAT
OsHMP13	455	458	GTGANTG10		AtHMP13	684	689	MYCCONSENSUSAT
OsHMP13	886	889	GTGANTG10		AtHMP13	1063	1068	MYCCONSENSUSAT
OsHMP13	1134	1137	GTGANTG10		AtHMP13	1272	1277	MYCCONSENSUSAT
OsHMP13	1348	1351	GTGANTG10		AtHMP13	235	239	POLLEN1LELAT52
OsHMP13	168	173	MYCCONSENSUSAT		AtHMP13	654	658	POLLEN1LELAT52
OsHMP13	471	476	MYCCONSENSUSAT		AtHMP13	690	694	POLLEN1LELAT52
OsHMP13	672	677	MYCCONSENSUSAT		AtHMP13	1086	1090	POLLEN1LELAT52
OsHMP13	155	159	POLLEN1LELAT52		AtHMP13	1161	1165	POLLEN1LELAT52
OsHMP13	569	573	POLLEN1LELAT52		AtHMP13	1315	1319	POLLEN1LELAT52
OsHMP13	617	621	POLLEN1LELAT52		AtHMP13	420	424	TAAAGSTKST1
OsHMP13	778	782	POLLEN1LELAT52		AtHMP13	1246	1250	TAAAGSTKST1
OsHMP13	1080	1084	POLLEN1LELAT52		AtHMP13	1481	1485	TAAAGSTKST1
OsHMP13	1106	1110	POLLEN1LELAT52		AtHMP13	939	942	WRKY71OS
OsHMP13	1236	1240	POLLEN1LELAT52		AtHMP13	1103	1106	WRKY71OS
OsHMP13	1240	1244	POLLEN1LELAT52		AtHMP13	1140	1143	WRKY71OS
OsHMP13	794	797	WRKY71OS		AtHMP13	1214	1217	WRKY71OS
OsHMP13	1258	1261	WRKY71OS		AtHMP14	107	111	ARR1AT
OsHMP14	133	137	ARR1AT		AtHMP14	149	153	ARR1AT
OsHMP14	513	517	ARR1AT		AtHMP14	192	196	ARR1AT
OsHMP14	1007	1011	ARR1AT		AtHMP14	246	250	ARR1AT
OsHMP14	109	112	CACTFTPPCA1		AtHMP14	266	270	ARR1AT
OsHMP14	312	315	CACTFTPPCA1		AtHMP14	276	280	ARR1AT
OsHMP14	347	350	CACTFTPPCA1		AtHMP14	285	289	ARR1AT
OsHMP14	630	633	CACTFTPPCA1		AtHMP14	516	520	ARR1AT
OsHMP14	634	637	CACTFTPPCA1		AtHMP14	569	573	ARR1AT
OsHMP14	703	706	CACTFTPPCA1		AtHMP14	879	883	ARR1AT
OsHMP14	725	728	CACTFTPPCA1		AtHMP14	294	297	CACTFTPPCA1
OsHMP14	1011	1014	CACTFTPPCA1		AtHMP14	404	407	CACTFTPPCA1
OsHMP14	1084	1087	CACTFTPPCA1		AtHMP14	536	539	CACTFTPPCA1
OsHMP14	1427	1430	CACTFTPPCA1		AtHMP14	540	543	CACTFTPPCA1
OsHMP14	127	130	DOFCOREZM		AtHMP14	660	663	CACTFTPPCA1
OsHMP14	232	235	DOFCOREZM		AtHMP14	749	752	CACTFTPPCA1
OsHMP14	278	281	DOFCOREZM		AtHMP14	766	769	CACTFTPPCA1
OsHMP14	775	778	DOFCOREZM		AtHMP14	830	833	CACTFTPPCA1
OsHMP14	1025	1028	DOFCOREZM		AtHMP14	862	865	CACTFTPPCA1
OsHMP14	1139	1142	DOFCOREZM		AtHMP14	868	871	CACTFTPPCA1
OsHMP14	1164	1167	DOFCOREZM		AtHMP14	1111	1114	CACTFTPPCA1
OsHMP14	1184	1187	DOFCOREZM		AtHMP14	1224	1227	CACTFTPPCA1
OsHMP14	1411	1414	DOFCOREZM		AtHMP14	1408	1411	CACTFTPPCA1
OsHMP14	647	650	GTGANTG10		AtHMP14	1411	1414	CACTFTPPCA1
OsHMP14	681	684	GTGANTG10		AtHMP14	38	41	DOFCOREZM
OsHMP14	692	695	GTGANTG10		AtHMP14	49	52	DOFCOREZM
OsHMP14	770	773	GTGANTG10		AtHMP14	63	66	DOFCOREZM
OsHMP14	1317	1320	GTGANTG10		AtHMP14	343	346	DOFCOREZM
OsHMP14	1359	1362	GTGANTG10		AtHMP14	478	481	DOFCOREZM
OsHMP14	197	202	MYCCONSENSUSAT		AtHMP14	510	513	DOFCOREZM
OsHMP14	518	523	MYCCONSENSUSAT		AtHMP14	634	637	DOFCOREZM
OsHMP14	959	964	MYCCONSENSUSAT		AtHMP14	740	743	DOFCOREZM
OsHMP14	1091	1096	MYCCONSENSUSAT		AtHMP14	944	947	DOFCOREZM
OsHMP14	1170	1175	MYCCONSENSUSAT		AtHMP14	1006	1009	DOFCOREZM
OsHMP14	1345	1350	MYCCONSENSUSAT		AtHMP14	1368	1371	DOFCOREZM
OsHMP14	82	86	POLLEN1LELAT52		AtHMP14	1379	1382	DOFCOREZM
OsHMP14	125	129	POLLEN1LELAT52		AtHMP14	1397	1400	DOFCOREZM
OsHMP14	461	465	POLLEN1LELAT52		AtHMP14	106	109	GTGANTG10
OsHMP14	1413	1417	POLLEN1LELAT52		AtHMP14	400	403	GTGANTG10
OsHMP14	64	67	WRKY71OS		AtHMP14	515	518	GTGANTG10
OsHMP14	527	530	WRKY71OS		AtHMP14	1299	1302	GTGANTG10
OsHMP14	576	579	WRKY71OS		AtHMP14	1520	1523	GTGANTG10
OsHMP14	651	654	WRKY71OS		AtHMP14	772	777	MYCCONSENSUSAT
OsHMP14	693	696	WRKY71OS		AtHMP14	807	812	MYCCONSENSUSAT
OsHMP14	840	843	WRKY71OS		AtHMP14	1186	1191	MYCCONSENSUSAT
OsHMP14	1174	1177	WRKY71OS		AtHMP14	1515	1520	MYCCONSENSUSAT
OsHMP14	1267	1270	WRKY71OS		AtHMP14	308	312	POLLEN1LELAT52
OsHMP14	1302	1305	WRKY71OS		AtHMP14	940	944	POLLEN1LELAT52
OsHMP14	1318	1321	WRKY71OS		AtHMP14	1381	1385	POLLEN1LELAT52
OsHMP14	1360	1363	WRKY71OS		AtHMP14	509	513	TAAAGSTKST1
OsHMP14	1430	1433	WRKY71OS		AtHMP14	633	637	TAAAGSTKST1
OsHMP15	105	109	ARR1AT		AtHMP14	739	743	TAAAGSTKST1
OsHMP15	109	113	ARR1AT		AtHMP14	1005	1009	TAAAGSTKST1
OsHMP15	230	234	ARR1AT		AtHMP14	576	579	WRKY71OS
OsHMP15	526	530	ARR1AT		AtHMP15	92	96	ARR1AT
OsHMP15	535	539	ARR1AT		AtHMP15	411	415	ARR1AT
OsHMP15	556	560	ARR1AT		AtHMP15	523	527	ARR1AT
OsHMP15	714	718	ARR1AT		AtHMP15	593	597	ARR1AT
OsHMP15	979	983	ARR1AT		AtHMP15	997	1001	ARR1AT
OsHMP15	1193	1197	ARR1AT		AtHMP15	1153	1157	ARR1AT
OsHMP15	1240	1244	ARR1AT		AtHMP15	1264	1268	ARR1AT
OsHMP15	87	90	CACTFTPPCA1		AtHMP15	1359	1363	ARR1AT
OsHMP15	174	177	CACTFTPPCA1		AtHMP15	57	60	CACTFTPPCA1
OsHMP15	194	197	CACTFTPPCA1		AtHMP15	189	192	CACTFTPPCA1
OsHMP15	247	250	CACTFTPPCA1		AtHMP15	327	330	CACTFTPPCA1
OsHMP15	273	276	CACTFTPPCA1		AtHMP15	624	627	CACTFTPPCA1
OsHMP15	782	785	CACTFTPPCA1		AtHMP15	715	718	CACTFTPPCA1
OsHMP15	870	873	CACTFTPPCA1		AtHMP15	726	729	CACTFTPPCA1
OsHMP15	1111	1114	CACTFTPPCA1		AtHMP15	1010	1013	CACTFTPPCA1
OsHMP15	1230	1233	CACTFTPPCA1		AtHMP15	1117	1120	CACTFTPPCA1
OsHMP15	1246	1249	CACTFTPPCA1		AtHMP15	78	81	DOFCOREZM
OsHMP15	1261	1264	CACTFTPPCA1		AtHMP15	84	87	DOFCOREZM
OsHMP15	1269	1272	CACTFTPPCA1		AtHMP15	104	107	DOFCOREZM
OsHMP15	1292	1295	CACTFTPPCA1		AtHMP15	295	298	DOFCOREZM
OsHMP15	1450	1453	CACTFTPPCA1		AtHMP15	389	392	DOFCOREZM
OsHMP15	510	513	DOFCOREZM		AtHMP15	507	510	DOFCOREZM
OsHMP15	591	594	DOFCOREZM		AtHMP15	807	810	DOFCOREZM
OsHMP15	764	767	DOFCOREZM		AtHMP15	820	823	DOFCOREZM
OsHMP15	1073	1076	DOFCOREZM		AtHMP15	891	894	DOFCOREZM
OsHMP15	1122	1125	DOFCOREZM		AtHMP15	898	901	DOFCOREZM
OsHMP15	1206	1209	DOFCOREZM		AtHMP15	936	939	DOFCOREZM
OsHMP15	1216	1219	DOFCOREZM		AtHMP15	1211	1214	DOFCOREZM
OsHMP15	1497	1500	DOFCOREZM		AtHMP15	1221	1224	DOFCOREZM
OsHMP15	134	137	GTGANTG10		AtHMP15	1351	1354	DOFCOREZM
OsHMP15	152	155	GTGANTG10		AtHMP15	1357	1360	DOFCOREZM
OsHMP15	690	693	GTGANTG10		AtHMP15	1372	1375	DOFCOREZM
OsHMP15	972	975	GTGANTG10		AtHMP15	550	553	GTGANTG10
OsHMP15	1192	1195	GTGANTG10		AtHMP15	1152	1155	GTGANTG10
OsHMP15	147	152	MYCCONSENSUSAT		AtHMP15	1429	1432	GTGANTG10
OsHMP15	782	787	MYCCONSENSUSAT		AtHMP15	1441	1444	GTGANTG10
OsHMP15	952	957	MYCCONSENSUSAT		AtHMP15	1450	1453	GTGANTG10
OsHMP15	990	995	MYCCONSENSUSAT		AtHMP15	1479	1482	GTGANTG10
OsHMP15	1222	1227	MYCCONSENSUSAT		AtHMP15	32	37	MYCCONSENSUSAT
OsHMP15	1389	1394	MYCCONSENSUSAT		AtHMP15	449	454	MYCCONSENSUSAT
OsHMP15	503	507	POLLEN1LELAT52		AtHMP15	754	759	MYCCONSENSUSAT
OsHMP15	766	770	POLLEN1LELAT52		AtHMP15	1426	1431	MYCCONSENSUSAT
OsHMP15	5	8	WRKY71OS		AtHMP15	1447	1452	MYCCONSENSUSAT
OsHMP15	56	59	WRKY71OS		AtHMP15	321	325	POLLEN1LELAT52
OsHMP15	299	302	WRKY71OS		AtHMP15	345	349	POLLEN1LELAT52
OsHMP15	893	896	WRKY71OS		AtHMP15	778	782	POLLEN1LELAT52
OsHMP15	902	905	WRKY71OS		AtHMP15	786	790	POLLEN1LELAT52
OsHMP15	922	925	WRKY71OS		AtHMP15	862	866	POLLEN1LELAT52
OsHMP16	929	933	ARR1AT		AtHMP15	1353	1357	POLLEN1LELAT52
OsHMP16	939	943	ARR1AT		AtHMP15	1519	1523	POLLEN1LELAT52
OsHMP16	1113	1117	ARR1AT		AtHMP15	83	87	TAAAGSTKST1
OsHMP16	132	135	CACTFTPPCA1		AtHMP15	103	107	TAAAGSTKST1
OsHMP16	406	409	CACTFTPPCA1		AtHMP15	897	901	TAAAGSTKST1
OsHMP16	449	452	CACTFTPPCA1		AtHMP15	1126	1129	WRKY71OS
OsHMP16	886	889	CACTFTPPCA1		AtHMP15	1421	1424	WRKY71OS
OsHMP16	1033	1036	CACTFTPPCA1		AtHMP15	1442	1445	WRKY71OS
OsHMP16	1359	1362	CACTFTPPCA1		AtHMP15	1480	1483	WRKY71OS
OsHMP16	80	83	DOFCOREZM		AtHMP16	196	200	ARR1AT
OsHMP16	677	680	DOFCOREZM		AtHMP16	229	233	ARR1AT
OsHMP16	1126	1129	DOFCOREZM		AtHMP16	422	426	ARR1AT
OsHMP16	1211	1214	DOFCOREZM		AtHMP16	443	447	ARR1AT
OsHMP16	1215	1218	DOFCOREZM		AtHMP16	858	862	ARR1AT
OsHMP16	1224	1227	DOFCOREZM		AtHMP16	910	914	ARR1AT
OsHMP16	1292	1295	DOFCOREZM		AtHMP16	990	994	ARR1AT
OsHMP16	1444	1447	DOFCOREZM		AtHMP16	998	1002	ARR1AT
OsHMP16	459	462	GTGANTG10		AtHMP16	1127	1131	ARR1AT
OsHMP16	970	973	GTGANTG10		AtHMP16	1378	1382	ARR1AT
OsHMP16	1135	1138	GTGANTG10		AtHMP16	1383	1387	ARR1AT
OsHMP16	144	149	MYCCONSENSUSAT		AtHMP16	27	30	CACTFTPPCA1
OsHMP16	456	461	MYCCONSENSUSAT		AtHMP16	167	170	CACTFTPPCA1
OsHMP16	541	546	MYCCONSENSUSAT		AtHMP16	359	362	CACTFTPPCA1
OsHMP16	1090	1095	MYCCONSENSUSAT		AtHMP16	774	777	CACTFTPPCA1
OsHMP16	862	866	POLLEN1LELAT52		AtHMP16	1020	1023	CACTFTPPCA1
OsHMP16	1213	1217	POLLEN1LELAT52		AtHMP16	1062	1065	CACTFTPPCA1
OsHMP16	1222	1226	POLLEN1LELAT52		AtHMP16	1122	1125	CACTFTPPCA1
OsHMP16	1446	1450	POLLEN1LELAT52		AtHMP16	1149	1152	CACTFTPPCA1
OsHMP16	584	587	WRKY71OS		AtHMP16	1210	1213	CACTFTPPCA1
OsHMP16	944	947	WRKY71OS		AtHMP16	1300	1303	CACTFTPPCA1
OsHMP16	1495	1498	WRKY71OS		AtHMP16	1322	1325	CACTFTPPCA1
OsHMP17	141	145	ARR1AT		AtHMP16	414	417	DOFCOREZM
OsHMP17	223	227	ARR1AT		AtHMP16	474	477	DOFCOREZM
OsHMP17	518	522	ARR1AT		AtHMP16	489	492	DOFCOREZM
OsHMP17	689	693	ARR1AT		AtHMP16	856	859	DOFCOREZM
OsHMP17	995	999	ARR1AT		AtHMP16	1052	1055	DOFCOREZM
OsHMP17	1235	1239	ARR1AT		AtHMP16	1190	1193	DOFCOREZM
OsHMP17	1244	1248	ARR1AT		AtHMP16	248	251	GTGANTG10
OsHMP17	127	130	CACTFTPPCA1		AtHMP16	479	482	GTGANTG10
OsHMP17	194	197	CACTFTPPCA1		AtHMP16	785	788	GTGANTG10
OsHMP17	284	287	CACTFTPPCA1		AtHMP16	1332	1335	GTGANTG10
OsHMP17	386	389	CACTFTPPCA1		AtHMP16	462	467	MYCCONSENSUSAT
OsHMP17	403	406	CACTFTPPCA1		AtHMP16	626	631	MYCCONSENSUSAT
OsHMP17	645	648	CACTFTPPCA1		AtHMP16	780	785	MYCCONSENSUSAT
OsHMP17	758	761	CACTFTPPCA1		AtHMP16	782	787	MYCCONSENSUSAT
OsHMP17	779	782	CACTFTPPCA1		AtHMP16	1443	1448	MYCCONSENSUSAT
OsHMP17	801	804	CACTFTPPCA1		AtHMP16	6	10	POLLEN1LELAT52
OsHMP17	812	815	CACTFTPPCA1		AtHMP16	173	177	POLLEN1LELAT52
OsHMP17	838	841	CACTFTPPCA1		AtHMP16	555	559	POLLEN1LELAT52
OsHMP17	845	848	CACTFTPPCA1		AtHMP16	1047	1051	POLLEN1LELAT52
OsHMP17	855	858	CACTFTPPCA1		AtHMP16	1427	1431	POLLEN1LELAT52
OsHMP17	862	865	CACTFTPPCA1		AtHMP16	473	477	TAAAGSTKST1
OsHMP17	1103	1106	CACTFTPPCA1		AtHMP16	855	859	TAAAGSTKST1
OsHMP17	1189	1192	CACTFTPPCA1		AtHMP16	249	252	WRKY71OS
OsHMP17	1375	1378	CACTFTPPCA1		AtHMP16	777	780	WRKY71OS
OsHMP17	1380	1383	CACTFTPPCA1		AtHMP16	786	789	WRKY71OS
OsHMP17	1386	1389	CACTFTPPCA1		AtHMP16	1336	1339	WRKY71OS
OsHMP17	348	351	DOFCOREZM		AtHMP17	92	96	ARR1AT
OsHMP17	382	385	DOFCOREZM		AtHMP17	345	349	ARR1AT
OsHMP17	419	422	DOFCOREZM		AtHMP17	445	449	ARR1AT
OsHMP17	484	487	DOFCOREZM		AtHMP17	655	659	ARR1AT
OsHMP17	569	572	DOFCOREZM		AtHMP17	674	678	ARR1AT
OsHMP17	638	641	DOFCOREZM		AtHMP17	701	705	ARR1AT
OsHMP17	678	681	DOFCOREZM		AtHMP17	727	731	ARR1AT
OsHMP17	964	967	DOFCOREZM		AtHMP17	864	868	ARR1AT
OsHMP17	1052	1055	DOFCOREZM		AtHMP17	1014	1018	ARR1AT
OsHMP17	1136	1139	DOFCOREZM		AtHMP17	1023	1027	ARR1AT
OsHMP17	1359	1362	DOFCOREZM		AtHMP17	163	166	CACTFTPPCA1
OsHMP17	1425	1428	DOFCOREZM		AtHMP17	209	212	CACTFTPPCA1
OsHMP17	1437	1440	DOFCOREZM		AtHMP17	230	233	CACTFTPPCA1
OsHMP17	1494	1497	DOFCOREZM		AtHMP17	312	315	CACTFTPPCA1
OsHMP17	40	43	GTGANTG10		AtHMP17	1001	1004	CACTFTPPCA1
OsHMP17	214	217	GTGANTG10		AtHMP17	1138	1141	CACTFTPPCA1
OsHMP17	260	263	GTGANTG10		AtHMP17	1285	1288	CACTFTPPCA1
OsHMP17	407	410	GTGANTG10		AtHMP17	1305	1308	CACTFTPPCA1
OsHMP17	911	914	GTGANTG10		AtHMP17	1358	1361	CACTFTPPCA1
OsHMP17	954	957	GTGANTG10		AtHMP17	1387	1390	CACTFTPPCA1
OsHMP17	994	997	GTGANTG10		AtHMP17	11	14	DOFCOREZM
OsHMP17	1084	1087	GTGANTG10		AtHMP17	90	93	DOFCOREZM
OsHMP17	1478	1481	GTGANTG10		AtHMP17	154	157	DOFCOREZM
OsHMP17	83	88	MYCCONSENSUSAT		AtHMP17	256	259	DOFCOREZM
OsHMP17	290	295	MYCCONSENSUSAT		AtHMP17	262	265	DOFCOREZM
OsHMP17	536	541	MYCCONSENSUSAT		AtHMP17	428	431	DOFCOREZM
OsHMP17	862	867	MYCCONSENSUSAT		AtHMP17	532	535	DOFCOREZM
OsHMP17	1031	1036	MYCCONSENSUSAT		AtHMP17	695	698	DOFCOREZM
OsHMP17	1272	1277	MYCCONSENSUSAT		AtHMP17	725	728	DOFCOREZM
OsHMP17	340	344	POLLEN1LELAT52		AtHMP17	988	991	DOFCOREZM
OsHMP17	450	454	POLLEN1LELAT52		AtHMP17	1021	1024	DOFCOREZM
OsHMP17	482	486	POLLEN1LELAT52		AtHMP17	1243	1246	DOFCOREZM
OsHMP17	672	676	POLLEN1LELAT52		AtHMP17	1258	1261	DOFCOREZM
OsHMP17	828	832	POLLEN1LELAT52		AtHMP17	1271	1274	DOFCOREZM
OsHMP17	1054	1058	POLLEN1LELAT52		AtHMP17	410	413	GTGANTG10
OsHMP17	1064	1068	POLLEN1LELAT52		AtHMP17	529	532	GTGANTG10
OsHMP17	6	9	WRKY71OS		AtHMP17	640	643	GTGANTG10
OsHMP17	261	264	WRKY71OS		AtHMP17	700	703	GTGANTG10
OsHMP17	736	739	WRKY71OS		AtHMP17	736	739	GTGANTG10
OsHMP17	979	982	WRKY71OS		AtHMP17	863	866	GTGANTG10
OsHMP18	22	26	ARR1AT		AtHMP17	931	934	GTGANTG10
OsHMP18	891	895	ARR1AT		AtHMP17	1289	1292	GTGANTG10
OsHMP18	16	19	CACTFTPPCA1		AtHMP17	135	140	MYCCONSENSUSAT
OsHMP18	62	65	CACTFTPPCA1		AtHMP17	184	189	MYCCONSENSUSAT
OsHMP18	157	160	CACTFTPPCA1		AtHMP17	13	17	POLLEN1LELAT52
OsHMP18	404	407	CACTFTPPCA1		AtHMP17	150	154	POLLEN1LELAT52
OsHMP18	492	495	CACTFTPPCA1		AtHMP17	254	258	POLLEN1LELAT52
OsHMP18	514	517	CACTFTPPCA1		AtHMP17	692	696	POLLEN1LELAT52
OsHMP18	544	547	CACTFTPPCA1		AtHMP17	990	994	POLLEN1LELAT52
OsHMP18	887	890	CACTFTPPCA1		AtHMP17	1239	1243	POLLEN1LELAT52
OsHMP18	953	956	CACTFTPPCA1		AtHMP17	1372	1376	POLLEN1LELAT52
OsHMP18	1017	1020	CACTFTPPCA1		AtHMP17	89	93	TAAAGSTKST1
OsHMP18	1109	1112	CACTFTPPCA1		AtHMP17	261	265	TAAAGSTKST1
OsHMP18	1114	1117	CACTFTPPCA1		AtHMP17	139	142	WRKY71OS
OsHMP18	1120	1123	CACTFTPPCA1		AtHMP17	188	191	WRKY71OS
OsHMP18	1135	1138	CACTFTPPCA1		AtHMP17	350	353	WRKY71OS
OsHMP18	1287	1290	CACTFTPPCA1		AtHMP17	459	462	WRKY71OS
OsHMP18	3	6	DOFCOREZM		AtHMP17	737	740	WRKY71OS
OsHMP18	51	54	DOFCOREZM		AtHMP17	859	862	WRKY71OS
OsHMP18	275	278	DOFCOREZM		AtHMP17	932	935	WRKY71OS
OsHMP18	524	527	DOFCOREZM		AtHMP17	957	960	WRKY71OS
OsHMP18	622	625	DOFCOREZM		AtHMP18	41	45	ARR1AT
OsHMP18	758	761	DOFCOREZM		AtHMP18	71	75	ARR1AT
OsHMP18	802	805	DOFCOREZM		AtHMP18	153	157	ARR1AT
OsHMP18	944	947	DOFCOREZM		AtHMP18	205	209	ARR1AT
OsHMP18	1124	1127	DOFCOREZM		AtHMP18	209	213	ARR1AT
OsHMP18	1164	1167	DOFCOREZM		AtHMP18	250	254	ARR1AT
OsHMP18	1228	1231	DOFCOREZM		AtHMP18	269	273	ARR1AT
OsHMP18	1234	1237	DOFCOREZM		AtHMP18	278	282	ARR1AT
OsHMP18	1292	1295	DOFCOREZM		AtHMP18	345	349	ARR1AT
OsHMP18	613	616	GTGANTG10		AtHMP18	452	456	ARR1AT
OsHMP18	1005	1008	GTGANTG10		AtHMP18	647	651	ARR1AT
OsHMP18	1063	1066	GTGANTG10		AtHMP18	818	822	ARR1AT
OsHMP18	1198	1201	GTGANTG10		AtHMP18	901	905	ARR1AT
OsHMP18	1215	1218	GTGANTG10		AtHMP18	1008	1012	ARR1AT
OsHMP18	188	193	MYCCONSENSUSAT		AtHMP18	1050	1054	ARR1AT
OsHMP18	214	219	MYCCONSENSUSAT		AtHMP18	1077	1081	ARR1AT
OsHMP18	228	233	MYCCONSENSUSAT		AtHMP18	1108	1112	ARR1AT
OsHMP18	292	297	MYCCONSENSUSAT		AtHMP18	1204	1208	ARR1AT
OsHMP18	492	497	MYCCONSENSUSAT		AtHMP18	1420	1424	ARR1AT
OsHMP18	1079	1084	MYCCONSENSUSAT		AtHMP18	47	50	CACTFTPPCA1
OsHMP18	1195	1200	MYCCONSENSUSAT		AtHMP18	51	54	CACTFTPPCA1
OsHMP18	1212	1217	MYCCONSENSUSAT		AtHMP18	238	241	CACTFTPPCA1
OsHMP18	428	432	POLLEN1LELAT52		AtHMP18	282	285	CACTFTPPCA1
OsHMP18	617	621	POLLEN1LELAT52		AtHMP18	333	336	CACTFTPPCA1
OsHMP18	787	791	POLLEN1LELAT52		AtHMP18	354	357	CACTFTPPCA1
OsHMP18	942	946	POLLEN1LELAT52		AtHMP18	370	373	CACTFTPPCA1
OsHMP18	990	994	POLLEN1LELAT52		AtHMP18	516	519	CACTFTPPCA1
OsHMP18	328	331	WRKY71OS		AtHMP18	922	925	CACTFTPPCA1
OsHMP18	829	832	WRKY71OS		AtHMP18	1031	1034	CACTFTPPCA1
OsHMP18	1006	1009	WRKY71OS		AtHMP18	1252	1255	CACTFTPPCA1
OsHMP18	1064	1067	WRKY71OS		AtHMP18	1262	1265	CACTFTPPCA1
OsHMP18	1189	1192	WRKY71OS		AtHMP18	1454	1457	CACTFTPPCA1
OsHMP18	1199	1202	WRKY71OS		AtHMP18	1499	1502	CACTFTPPCA1
OsHMP18	1204	1207	WRKY71OS		AtHMP18	100	103	DOFCOREZM
OsHMP18	1216	1219	WRKY71OS		AtHMP18	203	206	DOFCOREZM
OsHMP18	1350	1353	WRKY71OS		AtHMP18	230	233	DOFCOREZM
OsHMP19	47	51	ARR1AT		AtHMP18	566	569	DOFCOREZM
OsHMP19	592	596	ARR1AT		AtHMP18	633	636	DOFCOREZM
OsHMP19	660	664	ARR1AT		AtHMP18	689	692	DOFCOREZM
OsHMP19	820	824	ARR1AT		AtHMP18	873	876	DOFCOREZM
OsHMP19	879	883	ARR1AT		AtHMP18	899	902	DOFCOREZM
OsHMP19	1027	1031	ARR1AT		AtHMP18	1069	1072	DOFCOREZM
OsHMP19	1163	1167	ARR1AT		AtHMP18	1169	1172	DOFCOREZM
OsHMP19	1248	1252	ARR1AT		AtHMP18	1392	1395	DOFCOREZM
OsHMP19	36	39	CACTFTPPCA1		AtHMP18	268	271	GTGANTG10
OsHMP19	260	263	CACTFTPPCA1		AtHMP18	1043	1048	MYCCONSENSUSAT
OsHMP19	295	298	CACTFTPPCA1		AtHMP18	1144	1149	MYCCONSENSUSAT
OsHMP19	397	400	CACTFTPPCA1		AtHMP18	1310	1315	MYCCONSENSUSAT
OsHMP19	478	481	CACTFTPPCA1		AtHMP18	580	584	POLLEN1LELAT52
OsHMP19	541	544	CACTFTPPCA1		AtHMP18	652	656	POLLEN1LELAT52
OsHMP19	636	639	CACTFTPPCA1		AtHMP18	1438	1442	POLLEN1LELAT52
OsHMP19	717	720	CACTFTPPCA1		AtHMP18	202	206	TAAAGSTKST1
OsHMP19	1294	1297	CACTFTPPCA1		AtHMP18	565	569	TAAAGSTKST1
OsHMP19	1314	1317	CACTFTPPCA1		AtHMP18	1391	1395	TAAAGSTKST1
OsHMP19	1363	1366	CACTFTPPCA1		AtHMP18	533	536	WRKY71OS
OsHMP19	236	239	DOFCOREZM		AtHMP18	1084	1087	WRKY71OS
OsHMP19	432	435	DOFCOREZM		AtHMP19	13	17	ARR1AT
OsHMP19	437	440	DOFCOREZM		AtHMP19	169	173	ARR1AT
OsHMP19	682	685	DOFCOREZM		AtHMP19	400	404	ARR1AT
OsHMP19	775	778	DOFCOREZM		AtHMP19	405	409	ARR1AT
OsHMP19	782	785	DOFCOREZM		AtHMP19	483	487	ARR1AT
OsHMP19	1102	1105	DOFCOREZM		AtHMP19	649	653	ARR1AT
OsHMP19	1134	1137	DOFCOREZM		AtHMP19	657	661	ARR1AT
OsHMP19	1172	1175	DOFCOREZM		AtHMP19	663	667	ARR1AT
OsHMP19	1176	1179	DOFCOREZM		AtHMP19	690	694	ARR1AT
OsHMP19	1445	1448	DOFCOREZM		AtHMP19	736	740	ARR1AT
OsHMP19	1485	1488	DOFCOREZM		AtHMP19	745	749	ARR1AT
OsHMP19	198	201	GTGANTG10		AtHMP19	751	755	ARR1AT
OsHMP19	420	423	GTGANTG10		AtHMP19	777	781	ARR1AT
OsHMP19	865	868	GTGANTG10		AtHMP19	942	946	ARR1AT
OsHMP19	905	908	GTGANTG10		AtHMP19	1078	1082	ARR1AT
OsHMP19	1162	1165	GTGANTG10		AtHMP19	1321	1325	ARR1AT
OsHMP19	253	258	MYCCONSENSUSAT		AtHMP19	1445	1449	ARR1AT
OsHMP19	286	291	MYCCONSENSUSAT		AtHMP19	156	159	CACTFTPPCA1
OsHMP19	478	483	MYCCONSENSUSAT		AtHMP19	411	414	CACTFTPPCA1
OsHMP19	234	238	POLLEN1LELAT52		AtHMP19	467	470	CACTFTPPCA1
OsHMP19	434	438	POLLEN1LELAT52		AtHMP19	494	497	CACTFTPPCA1
OsHMP19	457	461	POLLEN1LELAT52		AtHMP19	505	508	CACTFTPPCA1
OsHMP19	676	680	POLLEN1LELAT52		AtHMP19	517	520	CACTFTPPCA1
OsHMP19	1174	1178	POLLEN1LELAT52		AtHMP19	530	533	CACTFTPPCA1
OsHMP19	97	100	WRKY71OS		AtHMP19	539	542	CACTFTPPCA1
OsHMP19	463	466	WRKY71OS		AtHMP19	613	616	CACTFTPPCA1
OsHMP19	621	624	WRKY71OS		AtHMP19	616	619	CACTFTPPCA1
OsHMP20	202	206	ARR1AT		AtHMP19	794	797	CACTFTPPCA1
OsHMP20	250	254	ARR1AT		AtHMP19	861	864	CACTFTPPCA1
OsHMP20	390	394	ARR1AT		AtHMP19	882	885	CACTFTPPCA1
OsHMP20	785	789	ARR1AT		AtHMP19	910	913	CACTFTPPCA1
OsHMP20	1257	1261	ARR1AT		AtHMP19	1398	1401	CACTFTPPCA1
OsHMP20	1289	1293	ARR1AT		AtHMP19	1503	1506	CACTFTPPCA1
OsHMP20	149	152	CACTFTPPCA1		AtHMP19	349	352	DOFCOREZM
OsHMP20	212	215	CACTFTPPCA1		AtHMP19	899	902	DOFCOREZM
OsHMP20	318	321	CACTFTPPCA1		AtHMP19	906	909	DOFCOREZM
OsHMP20	442	445	CACTFTPPCA1		AtHMP19	961	964	DOFCOREZM
OsHMP20	909	912	CACTFTPPCA1		AtHMP19	967	970	DOFCOREZM
OsHMP20	934	937	CACTFTPPCA1		AtHMP19	1196	1199	DOFCOREZM
OsHMP20	1085	1088	CACTFTPPCA1		AtHMP19	1208	1211	DOFCOREZM
OsHMP20	1107	1110	CACTFTPPCA1		AtHMP19	1466	1469	DOFCOREZM
OsHMP20	1293	1296	CACTFTPPCA1		AtHMP19	161	164	GTGANTG10
OsHMP20	1386	1389	CACTFTPPCA1		AtHMP19	284	287	GTGANTG10
OsHMP20	1423	1426	CACTFTPPCA1		AtHMP19	290	293	GTGANTG10
OsHMP20	337	340	DOFCOREZM		AtHMP19	309	312	GTGANTG10
OsHMP20	645	648	DOFCOREZM		AtHMP19	315	318	GTGANTG10
OsHMP20	667	670	DOFCOREZM		AtHMP19	708	711	GTGANTG10
OsHMP20	672	675	DOFCOREZM		AtHMP19	896	899	GTGANTG10
OsHMP20	741	744	DOFCOREZM		AtHMP19	1228	1231	GTGANTG10
OsHMP20	819	822	DOFCOREZM		AtHMP19	1361	1364	GTGANTG10
OsHMP20	1165	1168	DOFCOREZM		AtHMP19	1454	1457	GTGANTG10
OsHMP20	1287	1290	DOFCOREZM		AtHMP19	279	284	MYCCONSENSUSAT
OsHMP20	17	20	GTGANTG10		AtHMP19	794	799	MYCCONSENSUSAT
OsHMP20	47	50	GTGANTG10		AtHMP19	893	898	MYCCONSENSUSAT
OsHMP20	192	195	GTGANTG10		AtHMP19	982	987	MYCCONSENSUSAT
OsHMP20	566	569	GTGANTG10		AtHMP19	1114	1119	MYCCONSENSUSAT
OsHMP20	638	641	GTGANTG10		AtHMP19	110	114	POLLEN1LELAT52
OsHMP20	877	880	GTGANTG10		AtHMP19	903	907	POLLEN1LELAT52
OsHMP20	928	931	GTGANTG10		AtHMP19	1465	1469	TAAAGSTKST1
OsHMP20	971	974	GTGANTG10		AtHMP19	1030	1033	WRKY71OS
OsHMP20	979	982	GTGANTG10		AtHMP19	1118	1121	WRKY71OS
OsHMP20	343	348	MYCCONSENSUSAT		AtHMP20	158	162	ARR1AT
OsHMP20	861	866	MYCCONSENSUSAT		AtHMP20	400	404	ARR1AT
OsHMP20	881	886	MYCCONSENSUSAT		AtHMP20	694	698	ARR1AT
OsHMP20	1170	1175	MYCCONSENSUSAT		AtHMP20	873	877	ARR1AT
OsHMP20	155	159	POLLEN1LELAT52		AtHMP20	1117	1121	ARR1AT
OsHMP20	18	21	WRKY71OS		AtHMP20	1136	1140	ARR1AT
OsHMP20	48	51	WRKY71OS		AtHMP20	1141	1145	ARR1AT
OsHMP20	399	402	WRKY71OS		AtHMP20	1210	1214	ARR1AT
OsHMP20	466	469	WRKY71OS		AtHMP20	1215	1219	ARR1AT
OsHMP20	475	478	WRKY71OS		AtHMP20	1337	1341	ARR1AT
OsHMP20	878	881	WRKY71OS		AtHMP20	1494	1498	ARR1AT
OsHMP20	885	888	WRKY71OS		AtHMP20	139	142	CACTFTPPCA1
OsHMP20	980	983	WRKY71OS		AtHMP20	535	538	CACTFTPPCA1
OsHMP20	1041	1044	WRKY71OS		AtHMP20	654	657	CACTFTPPCA1
OsHMP21	160	164	ARR1AT		AtHMP20	686	689	CACTFTPPCA1
OsHMP21	175	179	ARR1AT		AtHMP20	903	906	CACTFTPPCA1
OsHMP21	200	204	ARR1AT		AtHMP20	1153	1156	CACTFTPPCA1
OsHMP21	564	568	ARR1AT		AtHMP20	70	73	DOFCOREZM
OsHMP21	821	825	ARR1AT		AtHMP20	156	159	DOFCOREZM
OsHMP21	862	866	ARR1AT		AtHMP20	213	216	DOFCOREZM
OsHMP21	906	910	ARR1AT		AtHMP20	218	221	DOFCOREZM
OsHMP21	1114	1118	ARR1AT		AtHMP20	342	345	DOFCOREZM
OsHMP21	1261	1265	ARR1AT		AtHMP20	461	464	DOFCOREZM
OsHMP21	1357	1361	ARR1AT		AtHMP20	736	739	DOFCOREZM
OsHMP21	31	34	CACTFTPPCA1		AtHMP20	943	946	DOFCOREZM
OsHMP21	47	50	CACTFTPPCA1		AtHMP20	990	993	DOFCOREZM
OsHMP21	204	207	CACTFTPPCA1		AtHMP20	1048	1051	DOFCOREZM
OsHMP21	211	214	CACTFTPPCA1		AtHMP20	1251	1254	DOFCOREZM
OsHMP21	294	297	CACTFTPPCA1		AtHMP20	1375	1378	DOFCOREZM
OsHMP21	614	617	CACTFTPPCA1		AtHMP20	1408	1411	DOFCOREZM
OsHMP21	629	632	CACTFTPPCA1		AtHMP20	1499	1502	DOFCOREZM
OsHMP21	1047	1050	CACTFTPPCA1		AtHMP20	67	70	GTGANTG10
OsHMP21	1192	1195	CACTFTPPCA1		AtHMP20	232	235	GTGANTG10
OsHMP21	1436	1439	CACTFTPPCA1		AtHMP20	481	484	GTGANTG10
OsHMP21	310	313	DOFCOREZM		AtHMP20	517	520	GTGANTG10
OsHMP21	394	397	DOFCOREZM		AtHMP20	1116	1119	GTGANTG10
OsHMP21	688	691	DOFCOREZM		AtHMP20	1296	1299	GTGANTG10
OsHMP21	835	838	DOFCOREZM		AtHMP20	7	12	MYCCONSENSUSAT
OsHMP21	855	858	DOFCOREZM		AtHMP20	150	155	MYCCONSENSUSAT
OsHMP21	949	952	DOFCOREZM		AtHMP20	631	636	MYCCONSENSUSAT
OsHMP21	1001	1004	DOFCOREZM		AtHMP20	704	709	MYCCONSENSUSAT
OsHMP21	1066	1069	DOFCOREZM		AtHMP20	785	790	MYCCONSENSUSAT
OsHMP21	1243	1246	DOFCOREZM		AtHMP20	889	894	MYCCONSENSUSAT
OsHMP21	1497	1500	DOFCOREZM		AtHMP20	1300	1305	MYCCONSENSUSAT
OsHMP21	97	100	GTGANTG10		AtHMP20	215	219	POLLEN1LELAT52
OsHMP21	174	177	GTGANTG10		AtHMP20	987	991	POLLEN1LELAT52
OsHMP21	495	498	GTGANTG10		AtHMP20	1044	1048	POLLEN1LELAT52
OsHMP21	1031	1034	GTGANTG10		AtHMP20	1382	1386	POLLEN1LELAT52
OsHMP21	171	176	MYCCONSENSUSAT		AtHMP20	1426	1430	POLLEN1LELAT52
OsHMP21	355	360	MYCCONSENSUSAT		AtHMP20	1514	1518	POLLEN1LELAT52
OsHMP21	387	392	MYCCONSENSUSAT		AtHMP20	460	464	TAAAGSTKST1
OsHMP21	448	453	MYCCONSENSUSAT		AtHMP20	735	739	TAAAGSTKST1
OsHMP21	1007	1012	MYCCONSENSUSAT		AtHMP20	1250	1254	TAAAGSTKST1
OsHMP21	1162	1167	MYCCONSENSUSAT		AtHMP20	1498	1502	TAAAGSTKST1
OsHMP21	1377	1382	MYCCONSENSUSAT		AtHMP20	11	14	WRKY71OS
OsHMP21	1436	1441	MYCCONSENSUSAT		AtHMP20	51	54	WRKY71OS
OsHMP21	1443	1448	MYCCONSENSUSAT		AtHMP20	690	693	WRKY71OS
OsHMP21	1477	1482	MYCCONSENSUSAT		AtHMP20	1015	1018	WRKY71OS
OsHMP21	1483	1488	MYCCONSENSUSAT		AtHMP20	1297	1300	WRKY71OS
OsHMP21	36	40	POLLEN1LELAT52		AtHMP21	79	83	ARR1AT
OsHMP21	239	243	POLLEN1LELAT52		AtHMP21	315	319	ARR1AT
OsHMP21	422	426	POLLEN1LELAT52		AtHMP21	512	516	ARR1AT
OsHMP21	638	642	POLLEN1LELAT52		AtHMP21	526	530	ARR1AT
OsHMP21	947	951	POLLEN1LELAT52		AtHMP21	845	849	ARR1AT
OsHMP21	1074	1078	POLLEN1LELAT52		AtHMP21	1069	1073	ARR1AT
OsHMP21	2	5	WRKY71OS		AtHMP21	1117	1121	ARR1AT
OsHMP21	140	143	WRKY71OS		AtHMP21	1174	1178	ARR1AT
OsHMP21	306	309	WRKY71OS		AtHMP21	1372	1376	ARR1AT
OsHMP21	499	502	WRKY71OS		AtHMP21	1411	1415	ARR1AT
OsHMP21	1166	1169	WRKY71OS		AtHMP21	10	13	CACTFTPPCA1
OsHMP21	1440	1443	WRKY71OS		AtHMP21	212	215	CACTFTPPCA1
OsHMP22	108	112	ARR1AT		AtHMP21	633	636	CACTFTPPCA1
OsHMP22	315	319	ARR1AT		AtHMP21	1046	1049	CACTFTPPCA1
OsHMP22	390	394	ARR1AT		AtHMP21	1284	1287	CACTFTPPCA1
OsHMP22	422	426	ARR1AT		AtHMP21	1290	1293	CACTFTPPCA1
OsHMP22	441	445	ARR1AT		AtHMP21	1296	1299	CACTFTPPCA1
OsHMP22	480	484	ARR1AT		AtHMP21	99	102	DOFCOREZM
OsHMP22	1294	1298	ARR1AT		AtHMP21	289	292	DOFCOREZM
OsHMP22	95	98	CACTFTPPCA1		AtHMP21	312	315	DOFCOREZM
OsHMP22	264	267	CACTFTPPCA1		AtHMP21	518	521	DOFCOREZM
OsHMP22	349	352	CACTFTPPCA1		AtHMP21	594	597	DOFCOREZM
OsHMP22	397	400	CACTFTPPCA1		AtHMP21	602	605	DOFCOREZM
OsHMP22	555	558	CACTFTPPCA1		AtHMP21	786	789	DOFCOREZM
OsHMP22	1270	1273	CACTFTPPCA1		AtHMP21	801	804	DOFCOREZM
OsHMP22	6	9	DOFCOREZM		AtHMP21	843	846	DOFCOREZM
OsHMP22	285	288	DOFCOREZM		AtHMP21	927	930	DOFCOREZM
OsHMP22	313	316	DOFCOREZM		AtHMP21	1029	1032	DOFCOREZM
OsHMP22	719	722	DOFCOREZM		AtHMP21	1187	1190	DOFCOREZM
OsHMP22	994	997	DOFCOREZM		AtHMP21	1194	1197	DOFCOREZM
OsHMP22	1001	1004	DOFCOREZM		AtHMP21	1346	1349	DOFCOREZM
OsHMP22	1019	1022	DOFCOREZM		AtHMP21	1438	1441	DOFCOREZM
OsHMP22	1039	1042	DOFCOREZM		AtHMP21	1520	1523	DOFCOREZM
OsHMP22	1052	1055	DOFCOREZM		AtHMP21	14	17	GTGANTG10
OsHMP22	1188	1191	DOFCOREZM		AtHMP21	261	264	GTGANTG10
OsHMP22	1477	1480	DOFCOREZM		AtHMP21	1202	1205	GTGANTG10
OsHMP22	3	6	GTGANTG10		AtHMP21	1253	1256	GTGANTG10
OsHMP22	637	640	GTGANTG10		AtHMP21	1410	1413	GTGANTG10
OsHMP22	785	788	GTGANTG10		AtHMP21	825	830	MYCCONSENSUSAT
OsHMP22	1030	1033	GTGANTG10		AtHMP21	878	883	MYCCONSENSUSAT
OsHMP22	1201	1204	GTGANTG10		AtHMP21	1318	1323	MYCCONSENSUSAT
OsHMP22	1277	1280	GTGANTG10		AtHMP21	101	105	POLLEN1LELAT52
OsHMP22	626	631	MYCCONSENSUSAT		AtHMP21	323	327	POLLEN1LELAT52
OsHMP22	753	758	MYCCONSENSUSAT		AtHMP21	288	292	TAAAGSTKST1
OsHMP22	902	907	MYCCONSENSUSAT		AtHMP21	311	315	TAAAGSTKST1
OsHMP22	1330	1335	MYCCONSENSUSAT		AtHMP21	517	521	TAAAGSTKST1
OsHMP22	1344	1349	MYCCONSENSUSAT		AtHMP21	593	597	TAAAGSTKST1
OsHMP22	1390	1395	MYCCONSENSUSAT		AtHMP21	601	605	TAAAGSTKST1
OsHMP22	35	39	POLLEN1LELAT52		AtHMP21	785	789	TAAAGSTKST1
OsHMP22	311	315	POLLEN1LELAT52		AtHMP21	800	804	TAAAGSTKST1
OsHMP22	864	868	POLLEN1LELAT52		AtHMP21	1186	1190	TAAAGSTKST1
OsHMP22	958	962	POLLEN1LELAT52		AtHMP21	1345	1349	TAAAGSTKST1
OsHMP22	987	991	POLLEN1LELAT52		AtHMP21	266	269	WRKY71OS
OsHMP22	1048	1052	POLLEN1LELAT52		AtHMP21	380	383	WRKY71OS
OsHMP22	1186	1190	POLLEN1LELAT52		AtHMP21	702	705	WRKY71OS
OsHMP22	19	22	WRKY71OS		AtHMP21	1077	1080	WRKY71OS
OsHMP22	82	85	WRKY71OS		AtHMP21	1107	1110	WRKY71OS
OsHMP22	419	422	WRKY71OS		AtHMP21	1248	1251	WRKY71OS
OsHMP22	571	574	WRKY71OS		AtHMP21	1367	1370	WRKY71OS
OsHMP22	878	881	WRKY71OS		AtHMP22	172	176	ARR1AT
OsHMP23	131	135	ARR1AT		AtHMP22	212	216	ARR1AT
OsHMP23	236	240	ARR1AT		AtHMP22	224	228	ARR1AT
OsHMP23	278	282	ARR1AT		AtHMP22	286	290	ARR1AT
OsHMP23	432	436	ARR1AT		AtHMP22	341	345	ARR1AT
OsHMP23	635	639	ARR1AT		AtHMP22	390	394	ARR1AT
OsHMP23	817	821	ARR1AT		AtHMP22	632	636	ARR1AT
OsHMP23	871	875	ARR1AT		AtHMP22	820	824	ARR1AT
OsHMP23	906	910	ARR1AT		AtHMP22	872	876	ARR1AT
OsHMP23	1043	1047	ARR1AT		AtHMP22	1108	1112	ARR1AT
OsHMP23	1058	1062	ARR1AT		AtHMP22	1184	1188	ARR1AT
OsHMP23	1169	1173	ARR1AT		AtHMP22	1201	1205	ARR1AT
OsHMP23	172	175	CACTFTPPCA1		AtHMP22	1271	1275	ARR1AT
OsHMP23	301	304	CACTFTPPCA1		AtHMP22	1384	1388	ARR1AT
OsHMP23	923	926	CACTFTPPCA1		AtHMP22	87	90	CACTFTPPCA1
OsHMP23	995	998	CACTFTPPCA1		AtHMP22	253	256	CACTFTPPCA1
OsHMP23	1262	1265	CACTFTPPCA1		AtHMP22	600	603	CACTFTPPCA1
OsHMP23	1382	1385	CACTFTPPCA1		AtHMP22	760	763	CACTFTPPCA1
OsHMP23	633	636	DOFCOREZM		AtHMP22	797	800	CACTFTPPCA1
OsHMP23	651	654	DOFCOREZM		AtHMP22	824	827	CACTFTPPCA1
OsHMP23	665	668	DOFCOREZM		AtHMP22	859	862	CACTFTPPCA1
OsHMP23	815	818	DOFCOREZM		AtHMP22	1008	1011	CACTFTPPCA1
OsHMP23	987	990	DOFCOREZM		AtHMP22	1018	1021	CACTFTPPCA1
OsHMP23	1014	1017	DOFCOREZM		AtHMP22	1123	1126	CACTFTPPCA1
OsHMP23	1038	1041	DOFCOREZM		AtHMP22	1233	1236	CACTFTPPCA1
OsHMP23	1183	1186	DOFCOREZM		AtHMP22	1245	1248	CACTFTPPCA1
OsHMP23	253	256	GTGANTG10		AtHMP22	1288	1291	CACTFTPPCA1
OsHMP23	490	493	GTGANTG10		AtHMP22	1474	1477	CACTFTPPCA1
OsHMP23	747	750	GTGANTG10		AtHMP22	1495	1498	CACTFTPPCA1
OsHMP23	753	756	GTGANTG10		AtHMP22	6	9	DOFCOREZM
OsHMP23	331	336	MYCCONSENSUSAT		AtHMP22	68	71	DOFCOREZM
OsHMP23	419	424	MYCCONSENSUSAT		AtHMP22	165	168	DOFCOREZM
OsHMP23	475	480	MYCCONSENSUSAT		AtHMP22	339	342	DOFCOREZM
OsHMP23	577	582	MYCCONSENSUSAT		AtHMP22	388	391	DOFCOREZM
OsHMP23	706	711	MYCCONSENSUSAT		AtHMP22	415	418	DOFCOREZM
OsHMP23	1108	1113	MYCCONSENSUSAT		AtHMP22	459	462	DOFCOREZM
OsHMP23	1312	1317	MYCCONSENSUSAT		AtHMP22	705	708	DOFCOREZM
OsHMP23	344	348	POLLEN1LELAT52		AtHMP22	1175	1178	DOFCOREZM
OsHMP23	459	463	POLLEN1LELAT52		AtHMP22	1507	1510	DOFCOREZM
OsHMP23	631	635	POLLEN1LELAT52		AtHMP22	29	32	GTGANTG10
OsHMP23	686	690	POLLEN1LELAT52		AtHMP22	127	130	GTGANTG10
OsHMP23	931	935	POLLEN1LELAT52		AtHMP22	240	243	GTGANTG10
OsHMP23	1185	1189	POLLEN1LELAT52		AtHMP22	1090	1093	GTGANTG10
OsHMP23	88	91	WRKY71OS		AtHMP22	1338	1341	GTGANTG10
OsHMP23	270	273	WRKY71OS		AtHMP22	552	557	MYCCONSENSUSAT
OsHMP23	736	739	WRKY71OS		AtHMP22	576	581	MYCCONSENSUSAT
OsHMP23	1069	1072	WRKY71OS		AtHMP22	754	759	MYCCONSENSUSAT
OsHMP23	1116	1119	WRKY71OS		AtHMP22	859	864	MYCCONSENSUSAT
OsHMP24	86	90	ARR1AT		AtHMP22	1417	1422	MYCCONSENSUSAT
OsHMP24	576	580	ARR1AT		AtHMP22	1495	1500	MYCCONSENSUSAT
OsHMP24	594	598	ARR1AT		AtHMP22	32	36	POLLEN1LELAT52
OsHMP24	624	628	ARR1AT		AtHMP22	335	339	POLLEN1LELAT52
OsHMP24	637	641	ARR1AT		AtHMP22	417	421	POLLEN1LELAT52
OsHMP24	700	704	ARR1AT		AtHMP22	707	711	POLLEN1LELAT52
OsHMP24	800	804	ARR1AT		AtHMP22	1093	1097	POLLEN1LELAT52
OsHMP24	1001	1005	ARR1AT		AtHMP22	1168	1172	POLLEN1LELAT52
OsHMP24	129	132	CACTFTPPCA1		AtHMP22	1208	1212	POLLEN1LELAT52
OsHMP24	246	249	CACTFTPPCA1		AtHMP22	164	168	TAAAGSTKST1
OsHMP24	275	278	CACTFTPPCA1		AtHMP22	704	708	TAAAGSTKST1
OsHMP24	459	462	CACTFTPPCA1		AtHMP22	1174	1178	TAAAGSTKST1
OsHMP24	650	653	CACTFTPPCA1		AtHMP22	14	17	WRKY71OS
OsHMP24	855	858	CACTFTPPCA1		AtHMP22	128	131	WRKY71OS
OsHMP24	971	974	CACTFTPPCA1		AtHMP22	561	564	WRKY71OS
OsHMP24	1320	1323	CACTFTPPCA1		AtHMP22	595	598	WRKY71OS
OsHMP24	176	179	DOFCOREZM		AtHMP22	699	702	WRKY71OS
OsHMP24	227	230	DOFCOREZM		AtHMP22	815	818	WRKY71OS
OsHMP24	250	253	DOFCOREZM		AtHMP22	1135	1138	WRKY71OS
OsHMP24	300	303	DOFCOREZM		AtHMP22	1451	1454	WRKY71OS
OsHMP24	864	867	DOFCOREZM		AtHMP23	40	44	ARR1AT
OsHMP24	1432	1435	DOFCOREZM		AtHMP23	94	98	ARR1AT
OsHMP24	1454	1457	DOFCOREZM		AtHMP23	112	116	ARR1AT
OsHMP24	14	17	GTGANTG10		AtHMP23	199	203	ARR1AT
OsHMP24	30	33	GTGANTG10		AtHMP23	387	391	ARR1AT
OsHMP24	68	71	GTGANTG10		AtHMP23	678	682	ARR1AT
OsHMP24	92	95	GTGANTG10		AtHMP23	954	958	ARR1AT
OsHMP24	325	328	GTGANTG10		AtHMP23	1321	1325	ARR1AT
OsHMP24	152	157	MYCCONSENSUSAT		AtHMP23	187	190	CACTFTPPCA1
OsHMP24	513	518	MYCCONSENSUSAT		AtHMP23	257	260	CACTFTPPCA1
OsHMP24	542	547	MYCCONSENSUSAT		AtHMP23	328	331	CACTFTPPCA1
OsHMP24	736	741	MYCCONSENSUSAT		AtHMP23	332	335	CACTFTPPCA1
OsHMP24	761	766	MYCCONSENSUSAT		AtHMP23	691	694	CACTFTPPCA1
OsHMP24	845	850	MYCCONSENSUSAT		AtHMP23	694	697	CACTFTPPCA1
OsHMP24	1313	1318	MYCCONSENSUSAT		AtHMP23	877	880	CACTFTPPCA1
OsHMP24	1320	1325	MYCCONSENSUSAT		AtHMP23	1038	1041	CACTFTPPCA1
OsHMP24	1446	1451	MYCCONSENSUSAT		AtHMP23	1113	1116	CACTFTPPCA1
OsHMP24	1073	1077	POLLEN1LELAT52		AtHMP23	1177	1180	CACTFTPPCA1
OsHMP24	1429	1433	POLLEN1LELAT52		AtHMP23	232	235	DOFCOREZM
OsHMP24	267	270	WRKY71OS		AtHMP23	250	253	DOFCOREZM
OsHMP24	278	281	WRKY71OS		AtHMP23	524	527	DOFCOREZM
OsHMP24	779	782	WRKY71OS		AtHMP23	676	679	DOFCOREZM
OsHMP24	882	885	WRKY71OS		AtHMP23	917	920	DOFCOREZM
OsHMP24	1058	1061	WRKY71OS		AtHMP23	935	938	DOFCOREZM
OsHMP25	255	259	ARR1AT		AtHMP23	1316	1319	DOFCOREZM
OsHMP25	473	477	ARR1AT		AtHMP23	1404	1407	DOFCOREZM
OsHMP25	542	546	ARR1AT		AtHMP23	1485	1488	DOFCOREZM
OsHMP25	638	642	ARR1AT		AtHMP23	37	40	GTGANTG10
OsHMP25	655	659	ARR1AT		AtHMP23	345	348	GTGANTG10
OsHMP25	704	708	ARR1AT		AtHMP23	774	777	GTGANTG10
OsHMP25	962	966	ARR1AT		AtHMP23	901	904	GTGANTG10
OsHMP25	1436	1440	ARR1AT		AtHMP23	930	933	GTGANTG10
OsHMP25	25	28	CACTFTPPCA1		AtHMP23	1068	1071	GTGANTG10
OsHMP25	209	212	CACTFTPPCA1		AtHMP23	90	95	MYCCONSENSUSAT
OsHMP25	317	320	CACTFTPPCA1		AtHMP23	152	157	MYCCONSENSUSAT
OsHMP25	666	669	CACTFTPPCA1		AtHMP23	356	361	MYCCONSENSUSAT
OsHMP25	755	758	CACTFTPPCA1		AtHMP23	1214	1219	MYCCONSENSUSAT
OsHMP25	850	853	CACTFTPPCA1		AtHMP23	318	322	POLLEN1LELAT52
OsHMP25	947	950	CACTFTPPCA1		AtHMP23	498	502	POLLEN1LELAT52
OsHMP25	996	999	CACTFTPPCA1		AtHMP23	1123	1127	POLLEN1LELAT52
OsHMP25	1008	1011	CACTFTPPCA1		AtHMP23	249	253	TAAAGSTKST1
OsHMP25	1014	1017	CACTFTPPCA1		AtHMP23	1315	1319	TAAAGSTKST1
OsHMP25	1262	1265	CACTFTPPCA1		AtHMP23	553	556	WRKY71OS
OsHMP25	253	256	DOFCOREZM		AtHMP23	755	758	WRKY71OS
OsHMP25	831	834	DOFCOREZM		AtHMP23	931	934	WRKY71OS
OsHMP25	845	848	DOFCOREZM		AtHMP23	1103	1106	WRKY71OS
OsHMP25	971	974	DOFCOREZM		AtHMP23	1285	1288	WRKY71OS
OsHMP25	1064	1067	DOFCOREZM		AtHMP23	1302	1305	WRKY71OS
OsHMP25	1069	1072	DOFCOREZM		AtHMP24	98	102	ARR1AT
OsHMP25	1111	1114	DOFCOREZM		AtHMP24	949	953	ARR1AT
OsHMP25	1314	1317	DOFCOREZM		AtHMP24	1271	1275	ARR1AT
OsHMP25	1321	1324	DOFCOREZM		AtHMP24	1513	1517	ARR1AT
OsHMP25	1349	1352	DOFCOREZM		AtHMP24	537	540	CACTFTPPCA1
OsHMP25	1360	1363	DOFCOREZM		AtHMP24	638	641	CACTFTPPCA1
OsHMP25	1414	1417	DOFCOREZM		AtHMP24	994	997	CACTFTPPCA1
OsHMP25	346	349	GTGANTG10		AtHMP24	1293	1296	CACTFTPPCA1
OsHMP25	541	544	GTGANTG10		AtHMP24	19	22	DOFCOREZM
OsHMP25	680	683	GTGANTG10		AtHMP24	24	27	DOFCOREZM
OsHMP25	778	781	GTGANTG10		AtHMP24	36	39	DOFCOREZM
OsHMP25	806	809	GTGANTG10		AtHMP24	276	279	DOFCOREZM
OsHMP25	1417	1420	GTGANTG10		AtHMP24	701	704	DOFCOREZM
OsHMP25	1421	1424	GTGANTG10		AtHMP24	751	754	DOFCOREZM
OsHMP25	1425	1428	GTGANTG10		AtHMP24	855	858	DOFCOREZM
OsHMP25	201	206	MYCCONSENSUSAT		AtHMP24	1030	1033	DOFCOREZM
OsHMP25	326	331	MYCCONSENSUSAT		AtHMP24	1166	1169	DOFCOREZM
OsHMP25	420	425	MYCCONSENSUSAT		AtHMP24	1301	1304	DOFCOREZM
OsHMP25	464	469	MYCCONSENSUSAT		AtHMP24	458	461	GTGANTG10
OsHMP25	520	525	MYCCONSENSUSAT		AtHMP24	825	828	GTGANTG10
OsHMP25	602	607	MYCCONSENSUSAT		AtHMP24	1298	1301	GTGANTG10
OsHMP25	823	827	POLLEN1LELAT52		AtHMP24	564	569	MYCCONSENSUSAT
OsHMP25	836	840	POLLEN1LELAT52		AtHMP24	888	893	MYCCONSENSUSAT
OsHMP25	1023	1027	POLLEN1LELAT52		AtHMP24	1397	1402	MYCCONSENSUSAT
OsHMP25	1060	1064	POLLEN1LELAT52		AtHMP24	1444	1449	MYCCONSENSUSAT
OsHMP25	1066	1070	POLLEN1LELAT52		AtHMP24	21	25	POLLEN1LELAT52
OsHMP25	1316	1320	POLLEN1LELAT52		AtHMP24	402	406	POLLEN1LELAT52
OsHMP25	1395	1399	POLLEN1LELAT52		AtHMP24	988	992	POLLEN1LELAT52
OsHMP25	1412	1416	POLLEN1LELAT52		AtHMP24	1349	1353	POLLEN1LELAT52
OsHMP25	1470	1473	WRKY71OS		AtHMP24	18	22	TAAAGSTKST1
OsHMP26	29	33	ARR1AT		AtHMP24	1029	1033	TAAAGSTKST1
OsHMP26	533	537	ARR1AT		AtHMP24	1215	1218	WRKY71OS
OsHMP26	758	762	ARR1AT		AtHMP25	333	337	ARR1AT
OsHMP26	942	946	ARR1AT		AtHMP25	451	455	ARR1AT
OsHMP26	1025	1029	ARR1AT		AtHMP25	982	986	ARR1AT
OsHMP26	1083	1087	ARR1AT		AtHMP25	1105	1109	ARR1AT
OsHMP26	1	4	CACTFTPPCA1		AtHMP25	1268	1272	ARR1AT
OsHMP26	37	40	CACTFTPPCA1		AtHMP25	1307	1311	ARR1AT
OsHMP26	112	115	CACTFTPPCA1		AtHMP25	1459	1463	ARR1AT
OsHMP26	351	354	CACTFTPPCA1		AtHMP25	1518	1522	ARR1AT
OsHMP26	354	357	CACTFTPPCA1		AtHMP25	278	281	CACTFTPPCA1
OsHMP26	460	463	CACTFTPPCA1		AtHMP25	827	830	CACTFTPPCA1
OsHMP26	680	683	CACTFTPPCA1		AtHMP25	1470	1473	CACTFTPPCA1
OsHMP26	702	705	CACTFTPPCA1		AtHMP25	1489	1492	CACTFTPPCA1
OsHMP26	886	889	CACTFTPPCA1		AtHMP25	88	91	DOFCOREZM
OsHMP26	931	934	CACTFTPPCA1		AtHMP25	145	148	DOFCOREZM
OsHMP26	988	991	CACTFTPPCA1		AtHMP25	150	153	DOFCOREZM
OsHMP26	1150	1153	CACTFTPPCA1		AtHMP25	160	163	DOFCOREZM
OsHMP26	1153	1156	CACTFTPPCA1		AtHMP25	249	252	DOFCOREZM
OsHMP26	126	129	DOFCOREZM		AtHMP25	265	268	DOFCOREZM
OsHMP26	142	145	DOFCOREZM		AtHMP25	295	298	DOFCOREZM
OsHMP26	194	197	DOFCOREZM		AtHMP25	308	311	DOFCOREZM
OsHMP26	200	203	DOFCOREZM		AtHMP25	379	382	DOFCOREZM
OsHMP26	999	1002	DOFCOREZM		AtHMP25	517	520	DOFCOREZM
OsHMP26	1116	1119	DOFCOREZM		AtHMP25	537	540	DOFCOREZM
OsHMP26	1262	1265	DOFCOREZM		AtHMP25	586	589	DOFCOREZM
OsHMP26	1311	1314	DOFCOREZM		AtHMP25	644	647	DOFCOREZM
OsHMP26	593	596	GTGANTG10		AtHMP25	651	654	DOFCOREZM
OsHMP26	850	853	GTGANTG10		AtHMP25	1231	1234	DOFCOREZM
OsHMP26	1336	1339	GTGANTG10		AtHMP25	1516	1519	DOFCOREZM
OsHMP26	311	316	MYCCONSENSUSAT		AtHMP25	540	543	GTGANTG10
OsHMP26	482	487	MYCCONSENSUSAT		AtHMP25	558	561	GTGANTG10
OsHMP26	583	588	MYCCONSENSUSAT		AtHMP25	697	700	GTGANTG10
OsHMP26	711	716	MYCCONSENSUSAT		AtHMP25	834	837	GTGANTG10
OsHMP26	1364	1369	MYCCONSENSUSAT		AtHMP25	1104	1107	GTGANTG10
OsHMP26	1428	1433	MYCCONSENSUSAT		AtHMP25	1367	1370	GTGANTG10
OsHMP26	192	196	POLLEN1LELAT52		AtHMP25	1458	1461	GTGANTG10
OsHMP26	771	775	POLLEN1LELAT52		AtHMP25	37	42	MYCCONSENSUSAT
OsHMP26	1044	1048	POLLEN1LELAT52		AtHMP25	237	242	MYCCONSENSUSAT
OsHMP26	1114	1118	POLLEN1LELAT52		AtHMP25	815	820	MYCCONSENSUSAT
OsHMP26	1172	1176	POLLEN1LELAT52		AtHMP25	831	836	MYCCONSENSUSAT
OsHMP26	86	89	WRKY71OS		AtHMP25	920	925	MYCCONSENSUSAT
OsHMP26	889	892	WRKY71OS		AtHMP25	1392	1397	MYCCONSENSUSAT
OsHMP26	1327	1330	WRKY71OS		AtHMP25	86	90	POLLEN1LELAT52
OsHMP27	69	73	ARR1AT		AtHMP25	94	98	POLLEN1LELAT52
OsHMP27	264	268	ARR1AT		AtHMP25	147	151	POLLEN1LELAT52
OsHMP27	435	439	ARR1AT		AtHMP25	156	160	POLLEN1LELAT52
OsHMP27	533	537	ARR1AT		AtHMP25	245	249	POLLEN1LELAT52
OsHMP27	896	900	ARR1AT		AtHMP25	297	301	POLLEN1LELAT52
OsHMP27	99	102	CACTFTPPCA1		AtHMP25	376	380	POLLEN1LELAT52
OsHMP27	282	285	CACTFTPPCA1		AtHMP25	1204	1208	POLLEN1LELAT52
OsHMP27	330	333	CACTFTPPCA1		AtHMP25	1233	1237	POLLEN1LELAT52
OsHMP27	446	449	CACTFTPPCA1		AtHMP25	516	520	TAAAGSTKST1
OsHMP27	489	492	CACTFTPPCA1		AtHMP25	585	589	TAAAGSTKST1
OsHMP27	509	512	CACTFTPPCA1		AtHMP25	348	351	WRKY71OS
OsHMP27	565	568	CACTFTPPCA1		AtHMP25	531	534	WRKY71OS
OsHMP27	654	657	CACTFTPPCA1		AtHMP25	559	562	WRKY71OS
OsHMP27	806	809	CACTFTPPCA1		AtHMP25	835	838	WRKY71OS
OsHMP27	1052	1055	CACTFTPPCA1		AtHMP26	127	131	ARR1AT
OsHMP27	1230	1233	CACTFTPPCA1		AtHMP26	476	480	ARR1AT
OsHMP27	1253	1256	CACTFTPPCA1		AtHMP26	590	594	ARR1AT
OsHMP27	139	142	DOFCOREZM		AtHMP26	735	739	ARR1AT
OsHMP27	190	193	DOFCOREZM		AtHMP26	757	761	ARR1AT
OsHMP27	194	197	DOFCOREZM		AtHMP26	927	931	ARR1AT
OsHMP27	274	277	DOFCOREZM		AtHMP26	1142	1146	ARR1AT
OsHMP27	421	424	DOFCOREZM		AtHMP26	1153	1157	ARR1AT
OsHMP27	477	480	DOFCOREZM		AtHMP26	1184	1188	ARR1AT
OsHMP27	531	534	DOFCOREZM		AtHMP26	1294	1298	ARR1AT
OsHMP27	543	546	DOFCOREZM		AtHMP26	1515	1519	ARR1AT
OsHMP27	632	635	DOFCOREZM		AtHMP26	196	199	CACTFTPPCA1
OsHMP27	823	826	DOFCOREZM		AtHMP26	199	202	CACTFTPPCA1
OsHMP27	972	975	DOFCOREZM		AtHMP26	315	318	CACTFTPPCA1
OsHMP27	1485	1488	DOFCOREZM		AtHMP26	888	891	CACTFTPPCA1
OsHMP27	223	226	GTGANTG10		AtHMP26	938	941	CACTFTPPCA1
OsHMP27	349	352	GTGANTG10		AtHMP26	941	944	CACTFTPPCA1
OsHMP27	789	792	GTGANTG10		AtHMP26	1243	1246	CACTFTPPCA1
OsHMP27	6	11	MYCCONSENSUSAT		AtHMP26	1313	1316	CACTFTPPCA1
OsHMP27	1043	1048	MYCCONSENSUSAT		AtHMP26	1326	1329	CACTFTPPCA1
OsHMP27	1071	1076	MYCCONSENSUSAT		AtHMP26	73	76	DOFCOREZM
OsHMP27	192	196	POLLEN1LELAT52		AtHMP26	220	223	DOFCOREZM
OsHMP27	602	606	POLLEN1LELAT52		AtHMP26	283	286	DOFCOREZM
OsHMP27	699	703	POLLEN1LELAT52		AtHMP26	394	397	DOFCOREZM
OsHMP27	1483	1487	POLLEN1LELAT52		AtHMP26	403	406	DOFCOREZM
OsHMP27	23	26	WRKY71OS		AtHMP26	433	436	DOFCOREZM
OsHMP27	848	851	WRKY71OS		AtHMP26	489	492	DOFCOREZM
OsHMP27	907	910	WRKY71OS		AtHMP26	572	575	DOFCOREZM
OsHMP28	307	311	ARR1AT		AtHMP26	674	677	DOFCOREZM
OsHMP28	929	933	ARR1AT		AtHMP26	863	866	DOFCOREZM
OsHMP28	1006	1010	ARR1AT		AtHMP26	1110	1113	DOFCOREZM
OsHMP28	1200	1204	ARR1AT		AtHMP26	36	39	GTGANTG10
OsHMP28	1243	1247	ARR1AT		AtHMP26	79	82	GTGANTG10
OsHMP28	10	13	CACTFTPPCA1		AtHMP26	444	447	GTGANTG10
OsHMP28	845	848	CACTFTPPCA1		AtHMP26	710	713	GTGANTG10
OsHMP28	881	884	CACTFTPPCA1		AtHMP26	33	38	MYCCONSENSUSAT
OsHMP28	1121	1124	CACTFTPPCA1		AtHMP26	360	365	MYCCONSENSUSAT
OsHMP28	1179	1182	CACTFTPPCA1		AtHMP26	1090	1095	MYCCONSENSUSAT
OsHMP28	1306	1309	CACTFTPPCA1		AtHMP26	1313	1318	MYCCONSENSUSAT
OsHMP28	88	91	DOFCOREZM		AtHMP26	1326	1331	MYCCONSENSUSAT
OsHMP28	1043	1046	DOFCOREZM		AtHMP26	846	850	POLLEN1LELAT52
OsHMP28	1251	1254	DOFCOREZM		AtHMP26	1109	1113	TAAAGSTKST1
OsHMP28	1378	1381	DOFCOREZM		AtHMP26	581	584	WRKY71OS
OsHMP28	110	113	GTGANTG10		AtHMP27	72	76	ARR1AT
OsHMP28	313	316	GTGANTG10		AtHMP27	278	282	ARR1AT
OsHMP28	925	928	GTGANTG10		AtHMP27	285	289	ARR1AT
OsHMP28	993	996	GTGANTG10		AtHMP27	374	378	ARR1AT
OsHMP28	1187	1190	GTGANTG10		AtHMP27	518	522	ARR1AT
OsHMP28	1276	1279	GTGANTG10		AtHMP27	673	677	ARR1AT
OsHMP28	1331	1334	GTGANTG10		AtHMP27	836	840	ARR1AT
OsHMP28	1416	1421	MYCCONSENSUSAT		AtHMP27	857	861	ARR1AT
OsHMP28	1457	1462	MYCCONSENSUSAT		AtHMP27	1425	1429	ARR1AT
OsHMP28	1480	1485	MYCCONSENSUSAT		AtHMP27	687	690	CACTFTPPCA1
OsHMP28	965	969	POLLEN1LELAT52		AtHMP27	743	746	CACTFTPPCA1
OsHMP28	1049	1052	WRKY71OS		AtHMP27	1014	1017	CACTFTPPCA1
OsHMP28	1141	1144	WRKY71OS		AtHMP27	1046	1049	CACTFTPPCA1
OsHMP28	1188	1191	WRKY71OS		AtHMP27	1054	1057	CACTFTPPCA1
OsHMP28	1215	1218	WRKY71OS		AtHMP27	1182	1185	CACTFTPPCA1
OsHMP28	1247	1250	WRKY71OS		AtHMP27	1242	1245	CACTFTPPCA1
OsHMP29	7	11	ARR1AT		AtHMP27	1317	1320	CACTFTPPCA1
OsHMP29	22	26	ARR1AT		AtHMP27	1326	1329	CACTFTPPCA1
OsHMP29	43	47	ARR1AT		AtHMP27	1362	1365	CACTFTPPCA1
OsHMP29	175	179	ARR1AT		AtHMP27	49	52	DOFCOREZM
OsHMP29	438	442	ARR1AT		AtHMP27	57	60	DOFCOREZM
OsHMP29	776	780	ARR1AT		AtHMP27	70	73	DOFCOREZM
OsHMP29	249	252	CACTFTPPCA1		AtHMP27	88	91	DOFCOREZM
OsHMP29	284	287	CACTFTPPCA1		AtHMP27	210	213	DOFCOREZM
OsHMP29	615	618	CACTFTPPCA1		AtHMP27	562	565	DOFCOREZM
OsHMP29	663	666	CACTFTPPCA1		AtHMP27	620	623	DOFCOREZM
OsHMP29	737	740	CACTFTPPCA1		AtHMP27	683	686	DOFCOREZM
OsHMP29	999	1002	CACTFTPPCA1		AtHMP27	796	799	DOFCOREZM
OsHMP29	1051	1054	CACTFTPPCA1		AtHMP27	842	845	DOFCOREZM
OsHMP29	1059	1062	CACTFTPPCA1		AtHMP27	905	908	DOFCOREZM
OsHMP29	1107	1110	CACTFTPPCA1		AtHMP27	946	949	DOFCOREZM
OsHMP29	1295	1298	CACTFTPPCA1		AtHMP27	987	990	DOFCOREZM
OsHMP29	1301	1304	CACTFTPPCA1		AtHMP27	1282	1285	DOFCOREZM
OsHMP29	1325	1328	CACTFTPPCA1		AtHMP27	1293	1296	DOFCOREZM
OsHMP29	36	39	DOFCOREZM		AtHMP27	1382	1385	DOFCOREZM
OsHMP29	266	269	DOFCOREZM		AtHMP27	54	57	GTGANTG10
OsHMP29	327	330	DOFCOREZM		AtHMP27	91	94	GTGANTG10
OsHMP29	352	355	DOFCOREZM		AtHMP27	157	160	GTGANTG10
OsHMP29	367	370	DOFCOREZM		AtHMP27	354	357	GTGANTG10
OsHMP29	403	406	DOFCOREZM		AtHMP27	672	675	GTGANTG10
OsHMP29	823	826	DOFCOREZM		AtHMP27	978	981	GTGANTG10
OsHMP29	888	891	DOFCOREZM		AtHMP27	1142	1145	GTGANTG10
OsHMP29	939	942	DOFCOREZM		AtHMP27	1149	1152	GTGANTG10
OsHMP29	1337	1340	DOFCOREZM		AtHMP27	1449	1452	GTGANTG10
OsHMP29	1346	1349	DOFCOREZM		AtHMP27	42	47	MYCCONSENSUSAT
OsHMP29	1361	1364	DOFCOREZM		AtHMP27	349	354	MYCCONSENSUSAT
OsHMP29	29	32	GTGANTG10		AtHMP27	566	571	MYCCONSENSUSAT
OsHMP29	62	65	GTGANTG10		AtHMP27	656	661	MYCCONSENSUSAT
OsHMP29	221	224	GTGANTG10		AtHMP27	723	728	MYCCONSENSUSAT
OsHMP29	317	320	GTGANTG10		AtHMP27	802	807	MYCCONSENSUSAT
OsHMP29	345	348	GTGANTG10		AtHMP27	1182	1187	MYCCONSENSUSAT
OsHMP29	437	440	GTGANTG10		AtHMP27	207	211	POLLEN1LELAT52
OsHMP29	677	680	GTGANTG10		AtHMP27	238	242	POLLEN1LELAT52
OsHMP29	685	688	GTGANTG10		AtHMP27	535	539	POLLEN1LELAT52
OsHMP29	775	778	GTGANTG10		AtHMP27	948	952	POLLEN1LELAT52
OsHMP29	1151	1154	GTGANTG10		AtHMP27	1107	1111	POLLEN1LELAT52
OsHMP29	1161	1164	GTGANTG10		AtHMP27	1390	1394	POLLEN1LELAT52
OsHMP29	1191	1194	GTGANTG10		AtHMP27	682	686	TAAAGSTKST1
OsHMP29	1200	1203	GTGANTG10		AtHMP27	841	845	TAAAGSTKST1
OsHMP29	115	120	MYCCONSENSUSAT		AtHMP27	904	908	TAAAGSTKST1
OsHMP29	185	190	MYCCONSENSUSAT		AtHMP27	1381	1385	TAAAGSTKST1
OsHMP29	314	319	MYCCONSENSUSAT		AtHMP27	345	348	WRKY71OS
OsHMP29	416	421	MYCCONSENSUSAT		AtHMP27	1100	1103	WRKY71OS
OsHMP29	455	460	MYCCONSENSUSAT		AtHMP27	1150	1153	WRKY71OS
OsHMP29	1124	1129	MYCCONSENSUSAT		AtHMP27	1257	1260	WRKY71OS
OsHMP29	1148	1153	MYCCONSENSUSAT		AtHMP27	1512	1515	WRKY71OS
OsHMP29	1331	1336	MYCCONSENSUSAT		AtHMP28	201	205	ARR1AT
OsHMP29	288	292	POLLEN1LELAT52		AtHMP28	368	372	ARR1AT
OsHMP29	821	825	POLLEN1LELAT52		AtHMP28	483	487	ARR1AT
OsHMP29	1085	1089	POLLEN1LELAT52		AtHMP28	563	567	ARR1AT
OsHMP29	1214	1218	POLLEN1LELAT52		AtHMP28	740	744	ARR1AT
OsHMP29	346	349	WRKY71OS		AtHMP28	901	905	ARR1AT
OsHMP29	386	389	WRKY71OS		AtHMP28	967	971	ARR1AT
OsHMP29	698	701	WRKY71OS		AtHMP28	1130	1134	ARR1AT
OsHMP29	1101	1104	WRKY71OS		AtHMP28	1333	1337	ARR1AT
OsHMP29	1249	1252	WRKY71OS		AtHMP28	1477	1481	ARR1AT
OsHMP30	20	24	ARR1AT		AtHMP28	44	47	CACTFTPPCA1
OsHMP30	156	160	ARR1AT		AtHMP28	62	65	CACTFTPPCA1
OsHMP30	236	240	ARR1AT		AtHMP28	361	364	CACTFTPPCA1
OsHMP30	330	334	ARR1AT		AtHMP28	642	645	CACTFTPPCA1
OsHMP30	441	445	ARR1AT		AtHMP28	757	760	CACTFTPPCA1
OsHMP30	508	512	ARR1AT		AtHMP28	919	922	CACTFTPPCA1
OsHMP30	801	805	ARR1AT		AtHMP28	1106	1109	CACTFTPPCA1
OsHMP30	935	939	ARR1AT		AtHMP28	1504	1507	CACTFTPPCA1
OsHMP30	1030	1034	ARR1AT		AtHMP28	152	155	DOFCOREZM
OsHMP30	1444	1448	ARR1AT		AtHMP28	194	197	DOFCOREZM
OsHMP30	50	53	CACTFTPPCA1		AtHMP28	278	281	DOFCOREZM
OsHMP30	85	88	CACTFTPPCA1		AtHMP28	384	387	DOFCOREZM
OsHMP30	188	191	CACTFTPPCA1		AtHMP28	1381	1384	DOFCOREZM
OsHMP30	559	562	CACTFTPPCA1		AtHMP28	200	203	GTGANTG10
OsHMP30	582	585	CACTFTPPCA1		AtHMP28	381	384	GTGANTG10
OsHMP30	683	686	CACTFTPPCA1		AtHMP28	1051	1054	GTGANTG10
OsHMP30	724	727	CACTFTPPCA1		AtHMP28	1147	1150	GTGANTG10
OsHMP30	872	875	CACTFTPPCA1		AtHMP28	1235	1238	GTGANTG10
OsHMP30	1124	1127	CACTFTPPCA1		AtHMP28	635	640	MYCCONSENSUSAT
OsHMP30	1138	1141	CACTFTPPCA1		AtHMP28	1287	1292	MYCCONSENSUSAT
OsHMP30	1478	1481	CACTFTPPCA1		AtHMP28	1162	1166	POLLEN1LELAT52
OsHMP30	1078	1081	DOFCOREZM		AtHMP28	1176	1180	POLLEN1LELAT52
OsHMP30	1264	1267	DOFCOREZM		AtHMP28	1375	1379	POLLEN1LELAT52
OsHMP30	1274	1277	DOFCOREZM		AtHMP28	1383	1387	POLLEN1LELAT52
OsHMP30	1321	1324	DOFCOREZM		AtHMP28	151	155	TAAAGSTKST1
OsHMP30	1393	1396	DOFCOREZM		AtHMP28	277	281	TAAAGSTKST1
OsHMP30	717	720	GTGANTG10		AtHMP28	962	965	WRKY71OS
OsHMP30	796	799	GTGANTG10		AtHMP29	104	108	ARR1AT
OsHMP30	800	803	GTGANTG10		AtHMP29	113	117	ARR1AT
OsHMP30	855	858	GTGANTG10		AtHMP29	468	472	ARR1AT
OsHMP30	865	868	GTGANTG10		AtHMP29	497	501	ARR1AT
OsHMP30	934	937	GTGANTG10		AtHMP29	542	546	ARR1AT
OsHMP30	1443	1446	GTGANTG10		AtHMP29	574	578	ARR1AT
OsHMP30	232	237	MYCCONSENSUSAT		AtHMP29	794	798	ARR1AT
OsHMP30	248	253	MYCCONSENSUSAT		AtHMP29	858	862	ARR1AT
OsHMP30	966	971	MYCCONSENSUSAT		AtHMP29	1020	1024	ARR1AT
OsHMP30	1185	1190	MYCCONSENSUSAT		AtHMP29	1210	1214	ARR1AT
OsHMP30	1247	1252	MYCCONSENSUSAT		AtHMP29	1288	1292	ARR1AT
OsHMP30	145	149	POLLEN1LELAT52		AtHMP29	1312	1316	ARR1AT
OsHMP30	286	289	WRKY71OS		AtHMP29	71	74	CACTFTPPCA1
OsHMP30	362	365	WRKY71OS		AtHMP29	165	168	CACTFTPPCA1
OsHMP31	109	113	ARR1AT		AtHMP29	553	556	CACTFTPPCA1
OsHMP31	141	145	ARR1AT		AtHMP29	628	631	CACTFTPPCA1
OsHMP31	230	234	ARR1AT		AtHMP29	765	768	CACTFTPPCA1
OsHMP31	391	395	ARR1AT		AtHMP29	1038	1041	CACTFTPPCA1
OsHMP31	981	985	ARR1AT		AtHMP29	1041	1044	CACTFTPPCA1
OsHMP31	1023	1027	ARR1AT		AtHMP29	1332	1335	CACTFTPPCA1
OsHMP31	1222	1226	ARR1AT		AtHMP29	49	52	DOFCOREZM
OsHMP31	117	120	CACTFTPPCA1		AtHMP29	123	126	DOFCOREZM
OsHMP31	254	257	CACTFTPPCA1		AtHMP29	161	164	DOFCOREZM
OsHMP31	268	271	CACTFTPPCA1		AtHMP29	171	174	DOFCOREZM
OsHMP31	722	725	CACTFTPPCA1		AtHMP29	228	231	DOFCOREZM
OsHMP31	802	805	CACTFTPPCA1		AtHMP29	293	296	DOFCOREZM
OsHMP31	997	1000	CACTFTPPCA1		AtHMP29	324	327	DOFCOREZM
OsHMP31	1105	1108	CACTFTPPCA1		AtHMP29	439	442	DOFCOREZM
OsHMP31	1286	1289	CACTFTPPCA1		AtHMP29	484	487	DOFCOREZM
OsHMP31	1311	1314	CACTFTPPCA1		AtHMP29	639	642	DOFCOREZM
OsHMP31	1399	1402	CACTFTPPCA1		AtHMP29	721	724	DOFCOREZM
OsHMP31	1424	1427	CACTFTPPCA1		AtHMP29	833	836	DOFCOREZM
OsHMP31	1455	1458	CACTFTPPCA1		AtHMP29	905	908	DOFCOREZM
OsHMP31	1465	1468	CACTFTPPCA1		AtHMP29	1015	1018	DOFCOREZM
OsHMP31	1488	1491	CACTFTPPCA1		AtHMP29	1052	1055	DOFCOREZM
OsHMP31	1491	1494	CACTFTPPCA1		AtHMP29	1128	1131	DOFCOREZM
OsHMP31	79	82	DOFCOREZM		AtHMP29	1261	1264	DOFCOREZM
OsHMP31	617	620	DOFCOREZM		AtHMP29	1336	1339	DOFCOREZM
OsHMP31	642	645	DOFCOREZM		AtHMP29	1374	1377	DOFCOREZM
OsHMP31	661	664	DOFCOREZM		AtHMP29	1391	1394	DOFCOREZM
OsHMP31	682	685	DOFCOREZM		AtHMP29	442	445	GTGANTG10
OsHMP31	1271	1274	DOFCOREZM		AtHMP29	496	499	GTGANTG10
OsHMP31	653	656	GTGANTG10		AtHMP29	541	544	GTGANTG10
OsHMP31	910	913	GTGANTG10		AtHMP29	697	700	GTGANTG10
OsHMP31	993	996	GTGANTG10		AtHMP29	1377	1380	GTGANTG10
OsHMP31	1134	1137	GTGANTG10		AtHMP29	2	7	MYCCONSENSUSAT
OsHMP31	63	68	MYCCONSENSUSAT		AtHMP29	491	496	MYCCONSENSUSAT
OsHMP31	128	133	MYCCONSENSUSAT		AtHMP29	493	498	MYCCONSENSUSAT
OsHMP31	315	320	MYCCONSENSUSAT		AtHMP29	593	598	MYCCONSENSUSAT
OsHMP31	1009	1014	MYCCONSENSUSAT		AtHMP29	772	777	MYCCONSENSUSAT
OsHMP31	1110	1115	MYCCONSENSUSAT		AtHMP29	808	813	MYCCONSENSUSAT
OsHMP31	1292	1297	MYCCONSENSUSAT		AtHMP29	505	509	POLLEN1LELAT52
OsHMP31	81	85	POLLEN1LELAT52		AtHMP29	920	924	POLLEN1LELAT52
OsHMP31	639	643	POLLEN1LELAT52		AtHMP29	1233	1237	POLLEN1LELAT52
OsHMP31	678	682	POLLEN1LELAT52		AtHMP29	170	174	TAAAGSTKST1
OsHMP31	711	715	POLLEN1LELAT52		AtHMP29	292	296	TAAAGSTKST1
OsHMP31	509	512	WRKY71OS		AtHMP29	483	487	TAAAGSTKST1
OsHMP31	986	989	WRKY71OS		AtHMP29	638	642	TAAAGSTKST1
OsHMP31	1019	1022	WRKY71OS		AtHMP29	904	908	TAAAGSTKST1
OsHMP31	1062	1065	WRKY71OS		AtHMP29	1335	1339	TAAAGSTKST1
OsHMP31	1135	1138	WRKY71OS		AtHMP29	369	372	WRKY71OS
OsHMP32	282	286	ARR1AT		AtHMP29	443	446	WRKY71OS
OsHMP32	413	417	ARR1AT		AtHMP29	590	593	WRKY71OS
OsHMP32	440	444	ARR1AT		AtHMP29	890	893	WRKY71OS
OsHMP32	482	486	ARR1AT		AtHMP29	968	971	WRKY71OS
OsHMP32	719	723	ARR1AT		AtHMP30	512	516	ARR1AT
OsHMP32	1324	1328	ARR1AT		AtHMP30	605	609	ARR1AT
OsHMP32	291	294	CACTFTPPCA1		AtHMP30	642	646	ARR1AT
OsHMP32	565	568	CACTFTPPCA1		AtHMP30	942	946	ARR1AT
OsHMP32	1122	1125	CACTFTPPCA1		AtHMP30	613	616	CACTFTPPCA1
OsHMP32	1230	1233	CACTFTPPCA1		AtHMP30	666	669	CACTFTPPCA1
OsHMP32	1318	1321	CACTFTPPCA1		AtHMP30	740	743	CACTFTPPCA1
OsHMP32	1416	1419	CACTFTPPCA1		AtHMP30	820	823	CACTFTPPCA1
OsHMP32	1419	1422	CACTFTPPCA1		AtHMP30	1057	1060	CACTFTPPCA1
OsHMP32	1422	1425	CACTFTPPCA1		AtHMP30	1199	1202	CACTFTPPCA1
OsHMP32	1425	1428	CACTFTPPCA1		AtHMP30	1453	1456	CACTFTPPCA1
OsHMP32	1428	1431	CACTFTPPCA1		AtHMP30	1469	1472	CACTFTPPCA1
OsHMP32	1431	1434	CACTFTPPCA1		AtHMP30	1488	1491	CACTFTPPCA1
OsHMP32	1472	1475	CACTFTPPCA1		AtHMP30	1496	1499	CACTFTPPCA1
OsHMP32	1483	1486	CACTFTPPCA1		AtHMP30	1509	1512	CACTFTPPCA1
OsHMP32	1486	1489	CACTFTPPCA1		AtHMP30	22	25	DOFCOREZM
OsHMP32	1489	1492	CACTFTPPCA1		AtHMP30	113	116	DOFCOREZM
OsHMP32	155	158	DOFCOREZM		AtHMP30	117	120	DOFCOREZM
OsHMP32	238	241	DOFCOREZM		AtHMP30	213	216	DOFCOREZM
OsHMP32	991	994	DOFCOREZM		AtHMP30	350	353	DOFCOREZM
OsHMP32	1205	1208	DOFCOREZM		AtHMP30	355	358	DOFCOREZM
OsHMP32	76	79	GTGANTG10		AtHMP30	380	383	DOFCOREZM
OsHMP32	138	141	GTGANTG10		AtHMP30	457	460	DOFCOREZM
OsHMP32	281	284	GTGANTG10		AtHMP30	688	691	DOFCOREZM
OsHMP32	596	599	GTGANTG10		AtHMP30	724	727	DOFCOREZM
OsHMP32	787	790	GTGANTG10		AtHMP30	982	985	DOFCOREZM
OsHMP32	923	926	GTGANTG10		AtHMP30	986	989	DOFCOREZM
OsHMP32	1314	1317	GTGANTG10		AtHMP30	1269	1272	DOFCOREZM
OsHMP32	1323	1326	GTGANTG10		AtHMP30	68	71	GTGANTG10
OsHMP32	173	178	MYCCONSENSUSAT		AtHMP30	271	274	GTGANTG10
OsHMP32	190	195	MYCCONSENSUSAT		AtHMP30	418	421	GTGANTG10
OsHMP32	192	197	MYCCONSENSUSAT		AtHMP30	1503	1506	GTGANTG10
OsHMP32	207	212	MYCCONSENSUSAT		AtHMP30	14	19	MYCCONSENSUSAT
OsHMP32	346	351	MYCCONSENSUSAT		AtHMP30	256	261	MYCCONSENSUSAT
OsHMP32	570	575	MYCCONSENSUSAT		AtHMP30	1086	1091	MYCCONSENSUSAT
OsHMP32	1343	1348	MYCCONSENSUSAT		AtHMP30	1348	1353	MYCCONSENSUSAT
OsHMP32	1353	1358	MYCCONSENSUSAT		AtHMP30	1500	1505	MYCCONSENSUSAT
OsHMP32	236	240	POLLEN1LELAT52		AtHMP30	115	119	POLLEN1LELAT52
OsHMP32	370	374	POLLEN1LELAT52		AtHMP30	143	147	POLLEN1LELAT52
OsHMP32	170	173	WRKY71OS		AtHMP30	215	219	POLLEN1LELAT52
OsHMP32	211	214	WRKY71OS		AtHMP30	984	988	POLLEN1LELAT52
OsHMP32	478	481	WRKY71OS		AtHMP30	1317	1321	POLLEN1LELAT52
OsHMP32	597	600	WRKY71OS		AtHMP30	21	25	TAAAGSTKST1
OsHMP32	924	927	WRKY71OS		AtHMP30	112	116	TAAAGSTKST1
OsHMP32	1083	1086	WRKY71OS		AtHMP30	212	216	TAAAGSTKST1
OsHMP32	1213	1216	WRKY71OS		AtHMP30	456	460	TAAAGSTKST1
OsHMP32	1315	1318	WRKY71OS		AtHMP30	1268	1272	TAAAGSTKST1
OsHMP32	1357	1360	WRKY71OS		AtHMP30	419	422	WRKY71OS
OsHMP33	76	80	ARR1AT		AtHMP30	635	638	WRKY71OS
OsHMP33	277	281	ARR1AT		AtHMP30	1476	1479	WRKY71OS
OsHMP33	319	323	ARR1AT		AtHMP30	1504	1507	WRKY71OS
OsHMP33	401	405	ARR1AT		AtHMP30	1512	1515	WRKY71OS
OsHMP33	452	456	ARR1AT		AtHMP31	139	143	ARR1AT
OsHMP33	501	505	ARR1AT		AtHMP31	165	169	ARR1AT
OsHMP33	563	567	ARR1AT		AtHMP31	261	265	ARR1AT
OsHMP33	582	586	ARR1AT		AtHMP31	332	336	ARR1AT
OsHMP33	605	609	ARR1AT		AtHMP31	569	573	ARR1AT
OsHMP33	1193	1197	ARR1AT		AtHMP31	620	624	ARR1AT
OsHMP33	1298	1302	ARR1AT		AtHMP31	658	662	ARR1AT
OsHMP33	92	95	CACTFTPPCA1		AtHMP31	673	677	ARR1AT
OsHMP33	442	445	CACTFTPPCA1		AtHMP31	977	981	ARR1AT
OsHMP33	445	448	CACTFTPPCA1		AtHMP31	1000	1004	ARR1AT
OsHMP33	746	749	CACTFTPPCA1		AtHMP31	1058	1062	ARR1AT
OsHMP33	863	866	CACTFTPPCA1		AtHMP31	1472	1476	ARR1AT
OsHMP33	937	940	CACTFTPPCA1		AtHMP31	172	175	CACTFTPPCA1
OsHMP33	1009	1012	CACTFTPPCA1		AtHMP31	349	352	CACTFTPPCA1
OsHMP33	1123	1126	CACTFTPPCA1		AtHMP31	376	379	CACTFTPPCA1
OsHMP33	1226	1229	CACTFTPPCA1		AtHMP31	941	944	CACTFTPPCA1
OsHMP33	1252	1255	CACTFTPPCA1		AtHMP31	966	969	CACTFTPPCA1
OsHMP33	1258	1261	CACTFTPPCA1		AtHMP31	1011	1014	CACTFTPPCA1
OsHMP33	1452	1455	CACTFTPPCA1		AtHMP31	1076	1079	CACTFTPPCA1
OsHMP33	6	9	DOFCOREZM		AtHMP31	1080	1083	CACTFTPPCA1
OsHMP33	50	53	DOFCOREZM		AtHMP31	1258	1261	CACTFTPPCA1
OsHMP33	57	60	DOFCOREZM		AtHMP31	1445	1448	CACTFTPPCA1
OsHMP33	215	218	DOFCOREZM		AtHMP31	1448	1451	CACTFTPPCA1
OsHMP33	240	243	DOFCOREZM		AtHMP31	1508	1511	CACTFTPPCA1
OsHMP33	430	433	DOFCOREZM		AtHMP31	197	200	DOFCOREZM
OsHMP33	739	742	DOFCOREZM		AtHMP31	206	209	DOFCOREZM
OsHMP33	798	801	DOFCOREZM		AtHMP31	286	289	DOFCOREZM
OsHMP33	855	858	DOFCOREZM		AtHMP31	496	499	DOFCOREZM
OsHMP33	908	911	DOFCOREZM		AtHMP31	519	522	DOFCOREZM
OsHMP33	950	953	DOFCOREZM		AtHMP31	614	617	DOFCOREZM
OsHMP33	1119	1122	DOFCOREZM		AtHMP31	867	870	DOFCOREZM
OsHMP33	1198	1201	DOFCOREZM		AtHMP31	907	910	DOFCOREZM
OsHMP33	1267	1270	DOFCOREZM		AtHMP31	1225	1228	DOFCOREZM
OsHMP33	1338	1341	DOFCOREZM		AtHMP31	1274	1277	DOFCOREZM
OsHMP33	26	29	GTGANTG10		AtHMP31	1387	1390	DOFCOREZM
OsHMP33	102	105	GTGANTG10		AtHMP31	1460	1463	DOFCOREZM
OsHMP33	173	176	GTGANTG10		AtHMP31	193	196	GTGANTG10
OsHMP33	273	276	GTGANTG10		AtHMP31	568	571	GTGANTG10
OsHMP33	451	454	GTGANTG10		AtHMP31	574	577	GTGANTG10
OsHMP33	998	1001	GTGANTG10		AtHMP31	579	582	GTGANTG10
OsHMP33	18	23	MYCCONSENSUSAT		AtHMP31	695	698	GTGANTG10
OsHMP33	469	474	MYCCONSENSUSAT		AtHMP31	771	774	GTGANTG10
OsHMP33	1313	1318	MYCCONSENSUSAT		AtHMP31	1114	1117	GTGANTG10
OsHMP33	1345	1350	MYCCONSENSUSAT		AtHMP31	1169	1172	GTGANTG10
OsHMP33	1397	1402	MYCCONSENSUSAT		AtHMP31	1221	1224	GTGANTG10
OsHMP33	55	59	POLLEN1LELAT52		AtHMP31	107	112	MYCCONSENSUSAT
OsHMP33	1154	1157	WRKY71OS		AtHMP31	144	149	MYCCONSENSUSAT
OsHMP35	171	175	ARR1AT		AtHMP31	320	325	MYCCONSENSUSAT
OsHMP35	401	405	ARR1AT		AtHMP31	1314	1319	MYCCONSENSUSAT
OsHMP35	1239	1243	ARR1AT		AtHMP31	928	932	POLLEN1LELAT52
OsHMP35	1252	1256	ARR1AT		AtHMP31	1385	1389	POLLEN1LELAT52
OsHMP35	1319	1323	ARR1AT		AtHMP31	1273	1277	TAAAGSTKST1
OsHMP35	1362	1366	ARR1AT		AtHMP31	19	22	WRKY71OS
OsHMP35	1377	1381	ARR1AT		AtHMP31	343	346	WRKY71OS
OsHMP35	255	258	CACTFTPPCA1		AtHMP31	536	539	WRKY71OS
OsHMP35	316	319	CACTFTPPCA1		AtHMP31	1054	1057	WRKY71OS
OsHMP35	459	462	CACTFTPPCA1		AtHMP31	1344	1347	WRKY71OS
OsHMP35	478	481	CACTFTPPCA1		AtHMP31	1476	1479	WRKY71OS
OsHMP35	707	710	CACTFTPPCA1		AtHMP32	186	190	ARR1AT
OsHMP35	799	802	CACTFTPPCA1		AtHMP32	348	352	ARR1AT
OsHMP35	807	810	CACTFTPPCA1		AtHMP32	759	763	ARR1AT
OsHMP35	1142	1145	CACTFTPPCA1		AtHMP32	812	816	ARR1AT
OsHMP35	1179	1182	CACTFTPPCA1		AtHMP32	838	842	ARR1AT
OsHMP35	1225	1228	CACTFTPPCA1		AtHMP32	844	848	ARR1AT
OsHMP35	1290	1293	CACTFTPPCA1		AtHMP32	1030	1034	ARR1AT
OsHMP35	1294	1297	CACTFTPPCA1		AtHMP32	1067	1071	ARR1AT
OsHMP35	1338	1341	CACTFTPPCA1		AtHMP32	1199	1203	ARR1AT
OsHMP35	1483	1486	CACTFTPPCA1		AtHMP32	98	101	CACTFTPPCA1
OsHMP35	67	70	DOFCOREZM		AtHMP32	226	229	CACTFTPPCA1
OsHMP35	223	226	DOFCOREZM		AtHMP32	860	863	CACTFTPPCA1
OsHMP35	353	356	DOFCOREZM		AtHMP32	972	975	CACTFTPPCA1
OsHMP35	756	759	DOFCOREZM		AtHMP32	1019	1022	CACTFTPPCA1
OsHMP35	898	901	DOFCOREZM		AtHMP32	1317	1320	CACTFTPPCA1
OsHMP35	905	908	DOFCOREZM		AtHMP32	86	89	DOFCOREZM
OsHMP35	924	927	DOFCOREZM		AtHMP32	149	152	DOFCOREZM
OsHMP35	943	946	DOFCOREZM		AtHMP32	172	175	DOFCOREZM
OsHMP35	964	967	DOFCOREZM		AtHMP32	239	242	DOFCOREZM
OsHMP35	1329	1332	DOFCOREZM		AtHMP32	401	404	DOFCOREZM
OsHMP35	81	84	GTGANTG10		AtHMP32	589	592	DOFCOREZM
OsHMP35	231	234	GTGANTG10		AtHMP32	781	784	DOFCOREZM
OsHMP35	890	893	GTGANTG10		AtHMP32	128	131	GTGANTG10
OsHMP35	935	938	GTGANTG10		AtHMP32	197	200	GTGANTG10
OsHMP35	1060	1063	GTGANTG10		AtHMP32	391	394	GTGANTG10
OsHMP35	1251	1254	GTGANTG10		AtHMP32	720	723	GTGANTG10
OsHMP35	11	16	MYCCONSENSUSAT		AtHMP32	418	423	MYCCONSENSUSAT
OsHMP35	228	233	MYCCONSENSUSAT		AtHMP32	717	722	MYCCONSENSUSAT
OsHMP35	1001	1006	MYCCONSENSUSAT		AtHMP32	834	839	MYCCONSENSUSAT
OsHMP35	1057	1062	MYCCONSENSUSAT		AtHMP32	1448	1453	MYCCONSENSUSAT
OsHMP35	1084	1089	MYCCONSENSUSAT		AtHMP32	587	591	POLLEN1LELAT52
OsHMP35	1090	1095	MYCCONSENSUSAT		AtHMP32	1183	1187	POLLEN1LELAT52
OsHMP35	1120	1125	MYCCONSENSUSAT		AtHMP32	171	175	TAAAGSTKST1
OsHMP35	1300	1305	MYCCONSENSUSAT		AtHMP32	780	784	TAAAGSTKST1
OsHMP35	1483	1488	MYCCONSENSUSAT		AtHMP32	129	132	WRKY71OS
OsHMP35	220	224	POLLEN1LELAT52		AtHMP32	198	201	WRKY71OS
OsHMP35	895	899	POLLEN1LELAT52		AtHMP32	262	265	WRKY71OS
OsHMP35	891	894	WRKY71OS		AtHMP32	538	541	WRKY71OS
OsHMP35	1061	1064	WRKY71OS		AtHMP32	997	1000	WRKY71OS
OsHMP35	1101	1104	WRKY71OS		AtHMP33	22	26	ARR1AT
OsHMP34	377	381	ARR1AT		AtHMP33	532	536	ARR1AT
OsHMP34	544	548	ARR1AT		AtHMP33	773	777	ARR1AT
OsHMP34	601	605	ARR1AT		AtHMP33	786	790	ARR1AT
OsHMP34	714	718	ARR1AT		AtHMP33	1044	1048	ARR1AT
OsHMP34	772	776	ARR1AT		AtHMP33	1058	1062	ARR1AT
OsHMP34	1032	1036	ARR1AT		AtHMP33	1267	1271	ARR1AT
OsHMP34	1090	1094	ARR1AT		AtHMP33	39	42	CACTFTPPCA1
OsHMP34	106	109	CACTFTPPCA1		AtHMP33	106	109	CACTFTPPCA1
OsHMP34	136	139	CACTFTPPCA1		AtHMP33	154	157	CACTFTPPCA1
OsHMP34	258	261	CACTFTPPCA1		AtHMP33	207	210	CACTFTPPCA1
OsHMP34	273	276	CACTFTPPCA1		AtHMP33	379	382	CACTFTPPCA1
OsHMP34	295	298	CACTFTPPCA1		AtHMP33	414	417	CACTFTPPCA1
OsHMP34	421	424	CACTFTPPCA1		AtHMP33	492	495	CACTFTPPCA1
OsHMP34	591	594	CACTFTPPCA1		AtHMP33	516	519	CACTFTPPCA1
OsHMP34	753	756	CACTFTPPCA1		AtHMP33	968	971	CACTFTPPCA1
OsHMP34	859	862	CACTFTPPCA1		AtHMP33	979	982	CACTFTPPCA1
OsHMP34	888	891	CACTFTPPCA1		AtHMP33	1004	1007	CACTFTPPCA1
OsHMP34	1046	1049	CACTFTPPCA1		AtHMP33	1053	1056	CACTFTPPCA1
OsHMP34	1392	1395	CACTFTPPCA1		AtHMP33	1069	1072	CACTFTPPCA1
OsHMP34	40	43	DOFCOREZM		AtHMP33	1125	1128	CACTFTPPCA1
OsHMP34	338	341	DOFCOREZM		AtHMP33	1475	1478	CACTFTPPCA1
OsHMP34	664	667	DOFCOREZM		AtHMP33	1493	1496	CACTFTPPCA1
OsHMP34	1008	1011	DOFCOREZM		AtHMP33	600	603	DOFCOREZM
OsHMP34	1164	1167	DOFCOREZM		AtHMP33	898	901	DOFCOREZM
OsHMP34	3	6	GTGANTG10		AtHMP33	991	994	DOFCOREZM
OsHMP34	165	168	GTGANTG10		AtHMP33	1089	1092	DOFCOREZM
OsHMP34	1023	1026	GTGANTG10		AtHMP33	1130	1133	DOFCOREZM
OsHMP34	1039	1042	GTGANTG10		AtHMP33	1170	1173	DOFCOREZM
OsHMP34	1056	1059	GTGANTG10		AtHMP33	1200	1203	DOFCOREZM
OsHMP34	495	500	MYCCONSENSUSAT		AtHMP33	1333	1336	DOFCOREZM
OsHMP34	800	805	MYCCONSENSUSAT		AtHMP33	1411	1414	DOFCOREZM
OsHMP34	1101	1106	MYCCONSENSUSAT		AtHMP33	1166	1169	GTGANTG10
OsHMP34	1182	1187	MYCCONSENSUSAT		AtHMP33	1173	1176	GTGANTG10
OsHMP34	1424	1429	MYCCONSENSUSAT		AtHMP33	1203	1206	GTGANTG10
OsHMP34	317	321	POLLEN1LELAT52		AtHMP33	147	152	MYCCONSENSUSAT
OsHMP34	949	953	POLLEN1LELAT52		AtHMP33	223	228	MYCCONSENSUSAT
OsHMP34	898	901	WRKY71OS		AtHMP33	268	273	MYCCONSENSUSAT
OsHMP36	32	36	ARR1AT		AtHMP33	320	325	MYCCONSENSUSAT
OsHMP36	165	169	ARR1AT		AtHMP33	389	394	MYCCONSENSUSAT
OsHMP36	245	249	ARR1AT		AtHMP33	454	459	MYCCONSENSUSAT
OsHMP36	1122	1126	ARR1AT		AtHMP33	1082	1087	MYCCONSENSUSAT
OsHMP36	1182	1186	ARR1AT		AtHMP33	1231	1236	MYCCONSENSUSAT
OsHMP36	1387	1391	ARR1AT		AtHMP33	1454	1459	MYCCONSENSUSAT
OsHMP36	24	27	CACTFTPPCA1		AtHMP33	843	846	POLLEN1LELAT52
OsHMP36	311	314	CACTFTPPCA1		AtHMP33	886	889	POLLEN1LELAT52
OsHMP36	321	324	CACTFTPPCA1		AtHMP33	1413	1416	POLLEN1LELAT52
OsHMP36	470	473	CACTFTPPCA1		AtHMP33	1088	1091	TAAAGSTKST1
OsHMP36	475	478	CACTFTPPCA1		AtHMP33	1199	1202	TAAAGSTKST1
OsHMP36	509	512	CACTFTPPCA1		AtHMP33	212	215	WRKY71OS
OsHMP36	523	526	CACTFTPPCA1		AtHMP33	324	327	WRKY71OS
OsHMP36	651	654	CACTFTPPCA1		AtHMP33	368	371	WRKY71OS
OsHMP36	712	715	CACTFTPPCA1		AtHMP33	458	461	WRKY71OS
OsHMP36	759	762	CACTFTPPCA1		AtHMP33	1174	1177	WRKY71OS
OsHMP36	762	765	CACTFTPPCA1		AtHMP33	1204	1207	WRKY71OS
OsHMP36	894	897	CACTFTPPCA1		AtHMP33	1235	1238	WRKY71OS
OsHMP36	906	909	CACTFTPPCA1		AtHMP34	342	346	ARR1AT
OsHMP36	925	928	CACTFTPPCA1		AtHMP34	632	636	ARR1AT
OsHMP36	957	960	CACTFTPPCA1		AtHMP34	833	837	ARR1AT
OsHMP36	1131	1134	CACTFTPPCA1		AtHMP34	845	849	ARR1AT
OsHMP36	1173	1176	CACTFTPPCA1		AtHMP34	971	975	ARR1AT
OsHMP36	1267	1270	CACTFTPPCA1		AtHMP34	1132	1136	ARR1AT
OsHMP36	1295	1298	CACTFTPPCA1		AtHMP34	1326	1330	ARR1AT
OsHMP36	1445	1448	CACTFTPPCA1		AtHMP34	128	131	CACTFTPPCA1
OsHMP36	1483	1486	CACTFTPPCA1		AtHMP34	194	197	CACTFTPPCA1
OsHMP36	105	108	DOFCOREZM		AtHMP34	223	226	CACTFTPPCA1
OsHMP36	131	134	DOFCOREZM		AtHMP34	926	929	CACTFTPPCA1
OsHMP36	276	279	DOFCOREZM		AtHMP34	1177	1180	CACTFTPPCA1
OsHMP36	1141	1144	DOFCOREZM		AtHMP34	1425	1428	CACTFTPPCA1
OsHMP36	1203	1206	DOFCOREZM		AtHMP34	3	6	DOFCOREZM
OsHMP36	1259	1262	DOFCOREZM		AtHMP34	22	25	DOFCOREZM
OsHMP36	944	947	GTGANTG10		AtHMP34	49	52	DOFCOREZM
OsHMP36	1433	1436	GTGANTG10		AtHMP34	156	159	DOFCOREZM
OsHMP36	97	102	MYCCONSENSUSAT		AtHMP34	208	211	DOFCOREZM
OsHMP36	325	330	MYCCONSENSUSAT		AtHMP34	237	240	DOFCOREZM
OsHMP36	600	605	MYCCONSENSUSAT		AtHMP34	276	279	DOFCOREZM
OsHMP36	860	865	MYCCONSENSUSAT		AtHMP34	354	357	DOFCOREZM
OsHMP36	930	935	MYCCONSENSUSAT		AtHMP34	404	407	DOFCOREZM
OsHMP36	941	946	MYCCONSENSUSAT		AtHMP34	438	441	DOFCOREZM
OsHMP36	1002	1007	MYCCONSENSUSAT		AtHMP34	484	487	DOFCOREZM
OsHMP36	1173	1178	MYCCONSENSUSAT		AtHMP34	509	512	DOFCOREZM
OsHMP36	1209	1214	MYCCONSENSUSAT		AtHMP34	710	713	DOFCOREZM
OsHMP36	1483	1488	MYCCONSENSUSAT		AtHMP34	821	824	DOFCOREZM
OsHMP36	129	133	POLLEN1LELAT52		AtHMP34	843	846	DOFCOREZM
OsHMP36	140	144	POLLEN1LELAT52		AtHMP34	954	957	DOFCOREZM
OsHMP36	706	710	POLLEN1LELAT52		AtHMP34	1054	1057	DOFCOREZM
OsHMP36	253	256	WRKY71OS		AtHMP34	1063	1066	DOFCOREZM
OsHMP36	400	403	WRKY71OS		AtHMP34	1250	1253	DOFCOREZM
OsHMP36	489	492	WRKY71OS		AtHMP34	1343	1346	DOFCOREZM
OsHMP36	951	954	WRKY71OS		AtHMP34	1460	1463	DOFCOREZM
OsHMP36	1086	1089	WRKY71OS		AtHMP34	111	114	GTGANTG10
OsHMP36	1391	1394	WRKY71OS		AtHMP34	133	136	GTGANTG10
OsHMP36	1434	1437	WRKY71OS		AtHMP34	551	554	GTGANTG10
OsHMP37	18	22	ARR1AT		AtHMP34	724	727	GTGANTG10
OsHMP37	105	109	ARR1AT		AtHMP34	746	749	GTGANTG10
OsHMP37	845	849	ARR1AT		AtHMP34	750	753	GTGANTG10
OsHMP37	1000	1004	ARR1AT		AtHMP34	762	765	GTGANTG10
OsHMP37	67	70	CACTFTPPCA1		AtHMP34	878	881	GTGANTG10
OsHMP37	133	136	CACTFTPPCA1		AtHMP34	94	99	MYCCONSENSUSAT
OsHMP37	298	301	CACTFTPPCA1		AtHMP34	140	145	MYCCONSENSUSAT
OsHMP37	356	359	CACTFTPPCA1		AtHMP34	578	583	MYCCONSENSUSAT
OsHMP37	370	373	CACTFTPPCA1		AtHMP34	1286	1291	MYCCONSENSUSAT
OsHMP37	445	448	CACTFTPPCA1		AtHMP34	387	390	POLLEN1LELAT52
OsHMP37	686	689	CACTFTPPCA1		AtHMP34	687	690	POLLEN1LELAT52
OsHMP37	763	766	CACTFTPPCA1		AtHMP34	708	711	POLLEN1LELAT52
OsHMP37	841	844	CACTFTPPCA1		AtHMP34	1061	1064	POLLEN1LELAT52
OsHMP37	919	922	CACTFTPPCA1		AtHMP34	1252	1255	POLLEN1LELAT52
OsHMP37	954	957	CACTFTPPCA1		AtHMP34	207	210	TAAAGSTKST1
OsHMP37	1018	1021	CACTFTPPCA1		AtHMP34	483	486	TAAAGSTKST1
OsHMP37	232	235	DOFCOREZM		AtHMP34	508	511	TAAAGSTKST1
OsHMP37	239	242	DOFCOREZM		AtHMP34	1053	1056	TAAAGSTKST1
OsHMP37	334	337	DOFCOREZM		AtHMP34	1249	1252	TAAAGSTKST1
OsHMP37	506	509	DOFCOREZM		AtHMP34	40	43	WRKY71OS
OsHMP37	866	869	DOFCOREZM		AtHMP34	552	555	WRKY71OS
OsHMP37	949	952	DOFCOREZM		AtHMP35	45	49	ARR1AT
OsHMP37	1268	1271	DOFCOREZM		AtHMP35	105	109	ARR1AT
OsHMP37	1273	1276	DOFCOREZM		AtHMP35	314	318	ARR1AT
OsHMP37	1386	1389	DOFCOREZM		AtHMP35	320	324	ARR1AT
OsHMP37	1394	1397	DOFCOREZM		AtHMP35	497	501	ARR1AT
OsHMP37	1410	1413	DOFCOREZM		AtHMP35	620	624	ARR1AT
OsHMP37	17	20	GTGANTG10		AtHMP35	708	712	ARR1AT
OsHMP37	63	66	GTGANTG10		AtHMP35	971	975	ARR1AT
OsHMP37	471	474	GTGANTG10		AtHMP35	979	983	ARR1AT
OsHMP37	878	881	GTGANTG10		AtHMP35	1101	1105	ARR1AT
OsHMP37	1064	1067	GTGANTG10		AtHMP35	1250	1254	ARR1AT
OsHMP37	1193	1196	GTGANTG10		AtHMP35	1327	1331	ARR1AT
OsHMP37	159	164	MYCCONSENSUSAT		AtHMP35	1372	1376	ARR1AT
OsHMP37	194	199	MYCCONSENSUSAT		AtHMP35	1405	1409	ARR1AT
OsHMP37	376	381	MYCCONSENSUSAT		AtHMP35	1494	1498	ARR1AT
OsHMP37	386	391	MYCCONSENSUSAT		AtHMP35	135	138	CACTFTPPCA1
OsHMP37	710	715	MYCCONSENSUSAT		AtHMP35	194	197	CACTFTPPCA1
OsHMP37	1059	1064	MYCCONSENSUSAT		AtHMP35	217	220	CACTFTPPCA1
OsHMP37	1091	1096	MYCCONSENSUSAT		AtHMP35	233	236	CACTFTPPCA1
OsHMP37	1347	1352	MYCCONSENSUSAT		AtHMP35	746	749	CACTFTPPCA1
OsHMP37	31	35	POLLEN1LELAT52		AtHMP35	953	956	CACTFTPPCA1
OsHMP37	504	508	POLLEN1LELAT52		AtHMP35	1024	1027	CACTFTPPCA1
OsHMP37	1270	1274	POLLEN1LELAT52		AtHMP35	283	286	DOFCOREZM
OsHMP37	1388	1392	POLLEN1LELAT52		AtHMP35	312	315	DOFCOREZM
OsHMP37	1396	1400	POLLEN1LELAT52		AtHMP35	521	524	DOFCOREZM
OsHMP37	277	280	WRKY71OS		AtHMP35	755	758	DOFCOREZM
OsHMP37	1065	1068	WRKY71OS		AtHMP35	859	862	DOFCOREZM
OsHMP37	1194	1197	WRKY71OS		AtHMP35	935	938	DOFCOREZM
OsHMP37	1241	1244	WRKY71OS		AtHMP35	991	994	DOFCOREZM
OsHMP38	497	501	ARR1AT		AtHMP35	1099	1102	DOFCOREZM
OsHMP38	673	677	ARR1AT		AtHMP35	1136	1139	DOFCOREZM
OsHMP38	982	986	ARR1AT		AtHMP35	1334	1337	DOFCOREZM
OsHMP38	1083	1087	ARR1AT		AtHMP35	1453	1456	DOFCOREZM
OsHMP38	1179	1183	ARR1AT		AtHMP35	1471	1474	DOFCOREZM
OsHMP38	1484	1488	ARR1AT		AtHMP35	85	88	GTGANTG10
OsHMP38	81	84	CACTFTPPCA1		AtHMP35	812	815	GTGANTG10
OsHMP38	630	633	CACTFTPPCA1		AtHMP35	862	865	GTGANTG10
OsHMP38	651	654	CACTFTPPCA1		AtHMP35	942	945	GTGANTG10
OsHMP38	686	689	CACTFTPPCA1		AtHMP35	1168	1171	GTGANTG10
OsHMP38	767	770	CACTFTPPCA1		AtHMP35	1272	1275	GTGANTG10
OsHMP38	804	807	CACTFTPPCA1		AtHMP35	82	87	MYCCONSENSUSAT
OsHMP38	931	934	CACTFTPPCA1		AtHMP35	370	375	MYCCONSENSUSAT
OsHMP38	945	948	CACTFTPPCA1		AtHMP35	408	413	MYCCONSENSUSAT
OsHMP38	951	954	CACTFTPPCA1		AtHMP35	470	475	MYCCONSENSUSAT
OsHMP38	957	960	CACTFTPPCA1		AtHMP35	738	743	MYCCONSENSUSAT
OsHMP38	989	992	CACTFTPPCA1		AtHMP35	809	814	MYCCONSENSUSAT
OsHMP38	1013	1016	CACTFTPPCA1		AtHMP35	1165	1170	MYCCONSENSUSAT
OsHMP38	1048	1051	CACTFTPPCA1		AtHMP35	248	252	POLLEN1LELAT52
OsHMP38	1119	1122	CACTFTPPCA1		AtHMP35	272	276	POLLEN1LELAT52
OsHMP38	1285	1288	CACTFTPPCA1		AtHMP35	344	348	POLLEN1LELAT52
OsHMP38	93	96	DOFCOREZM		AtHMP35	657	661	POLLEN1LELAT52
OsHMP38	583	586	DOFCOREZM		AtHMP35	1390	1394	POLLEN1LELAT52
OsHMP38	835	838	DOFCOREZM		AtHMP35	1500	1504	POLLEN1LELAT52
OsHMP38	890	893	DOFCOREZM		AtHMP35	282	286	TAAAGSTKST1
OsHMP38	1032	1035	DOFCOREZM		AtHMP35	990	994	TAAAGSTKST1
OsHMP38	1198	1201	DOFCOREZM		AtHMP35	1135	1139	TAAAGSTKST1
OsHMP38	1426	1429	DOFCOREZM		AtHMP35	117	120	WRKY71OS
OsHMP38	69	72	GTGANTG10		AtHMP35	447	450	WRKY71OS
OsHMP38	178	181	GTGANTG10		AtHMP35	614	617	WRKY71OS
OsHMP38	1178	1181	GTGANTG10		AtHMP35	1051	1054	WRKY71OS
OsHMP38	1337	1340	GTGANTG10		AtHMP35	1169	1172	WRKY71OS
OsHMP38	175	180	MYCCONSENSUSAT		AtHMP36	153	157	ARR1AT
OsHMP38	390	395	MYCCONSENSUSAT		AtHMP36	202	206	ARR1AT
OsHMP38	463	468	MYCCONSENSUSAT		AtHMP36	223	227	ARR1AT
OsHMP38	774	779	MYCCONSENSUSAT		AtHMP36	677	681	ARR1AT
OsHMP38	825	830	MYCCONSENSUSAT		AtHMP36	844	848	ARR1AT
OsHMP38	921	926	MYCCONSENSUSAT		AtHMP36	1188	1192	ARR1AT
OsHMP38	995	1000	MYCCONSENSUSAT		AtHMP36	208	211	CACTFTPPCA1
OsHMP38	1007	1012	MYCCONSENSUSAT		AtHMP36	515	518	CACTFTPPCA1
OsHMP38	1292	1297	MYCCONSENSUSAT		AtHMP36	530	533	CACTFTPPCA1
OsHMP38	542	546	POLLEN1LELAT52		AtHMP36	573	576	CACTFTPPCA1
OsHMP38	832	836	POLLEN1LELAT52		AtHMP36	1060	1063	CACTFTPPCA1
OsHMP38	70	73	WRKY71OS		AtHMP36	1086	1089	CACTFTPPCA1
OsHMP38	510	513	WRKY71OS		AtHMP36	1375	1378	CACTFTPPCA1
OsHMP38	734	737	WRKY71OS		AtHMP36	1453	1456	CACTFTPPCA1
OsHMP39	565	569	ARR1AT		AtHMP36	1510	1513	CACTFTPPCA1
OsHMP39	590	594	ARR1AT		AtHMP36	381	384	DOFCOREZM
OsHMP39	702	706	ARR1AT		AtHMP36	401	404	DOFCOREZM
OsHMP39	734	738	ARR1AT		AtHMP36	583	586	DOFCOREZM
OsHMP39	780	784	ARR1AT		AtHMP36	840	843	DOFCOREZM
OsHMP39	784	788	ARR1AT		AtHMP36	892	895	DOFCOREZM
OsHMP39	67	70	CACTFTPPCA1		AtHMP36	1018	1021	DOFCOREZM
OsHMP39	95	98	CACTFTPPCA1		AtHMP36	1211	1214	DOFCOREZM
OsHMP39	104	107	CACTFTPPCA1		AtHMP36	1321	1324	DOFCOREZM
OsHMP39	140	143	CACTFTPPCA1		AtHMP36	1325	1328	DOFCOREZM
OsHMP39	313	316	CACTFTPPCA1		AtHMP36	1459	1462	DOFCOREZM
OsHMP39	335	338	CACTFTPPCA1		AtHMP36	1499	1502	DOFCOREZM
OsHMP39	423	426	CACTFTPPCA1		AtHMP36	10	13	GTGANTG10
OsHMP39	439	442	CACTFTPPCA1		AtHMP36	482	485	GTGANTG10
OsHMP39	550	553	CACTFTPPCA1		AtHMP36	794	797	GTGANTG10
OsHMP39	695	698	CACTFTPPCA1		AtHMP36	843	846	GTGANTG10
OsHMP39	923	926	CACTFTPPCA1		AtHMP36	643	648	MYCCONSENSUSAT
OsHMP39	969	972	CACTFTPPCA1		AtHMP36	1069	1074	MYCCONSENSUSAT
OsHMP39	1061	1064	CACTFTPPCA1		AtHMP36	1163	1168	MYCCONSENSUSAT
OsHMP39	1115	1118	CACTFTPPCA1		AtHMP36	379	383	POLLEN1LELAT52
OsHMP39	1225	1228	CACTFTPPCA1		AtHMP36	1020	1024	POLLEN1LELAT52
OsHMP39	1258	1261	CACTFTPPCA1		AtHMP36	1319	1323	POLLEN1LELAT52
OsHMP39	1301	1304	CACTFTPPCA1		AtHMP36	1323	1327	POLLEN1LELAT52
OsHMP39	1386	1389	CACTFTPPCA1		AtHMP36	1405	1409	POLLEN1LELAT52
OsHMP39	211	214	DOFCOREZM		AtHMP36	1457	1461	POLLEN1LELAT52
OsHMP39	235	238	DOFCOREZM		AtHMP36	891	895	TAAAGSTKST1
OsHMP39	261	264	DOFCOREZM		AtHMP36	1210	1214	TAAAGSTKST1
OsHMP39	357	360	DOFCOREZM		AtHMP36	509	512	WRKY71OS
OsHMP39	444	447	DOFCOREZM		AtHMP36	647	650	WRKY71OS
OsHMP39	563	566	DOFCOREZM		AtHMP36	885	888	WRKY71OS
OsHMP39	584	587	DOFCOREZM		AtHMP36	924	927	WRKY71OS
OsHMP39	636	639	DOFCOREZM		AtHMP36	1073	1076	WRKY71OS
OsHMP39	837	840	DOFCOREZM		AtHMP36	1286	1289	WRKY71OS
OsHMP39	1009	1012	DOFCOREZM		AtHMP37	175	179	ARR1AT
OsHMP39	587	590	GTGANTG10		AtHMP37	359	363	ARR1AT
OsHMP39	622	625	GTGANTG10		AtHMP37	591	595	ARR1AT
OsHMP39	1497	1500	GTGANTG10		AtHMP37	1309	1313	ARR1AT
OsHMP39	499	504	MYCCONSENSUSAT		AtHMP37	1319	1323	ARR1AT
OsHMP39	776	781	MYCCONSENSUSAT		AtHMP37	38	41	CACTFTPPCA1
OsHMP39	998	1003	MYCCONSENSUSAT		AtHMP37	335	338	CACTFTPPCA1
OsHMP39	1182	1187	MYCCONSENSUSAT		AtHMP37	602	605	CACTFTPPCA1
OsHMP39	1188	1193	MYCCONSENSUSAT		AtHMP37	1052	1055	CACTFTPPCA1
OsHMP39	1422	1427	MYCCONSENSUSAT		AtHMP37	1443	1446	CACTFTPPCA1
OsHMP39	1458	1463	MYCCONSENSUSAT		AtHMP37	1450	1453	CACTFTPPCA1
OsHMP39	372	376	POLLEN1LELAT52		AtHMP37	1465	1468	CACTFTPPCA1
OsHMP39	581	585	POLLEN1LELAT52		AtHMP37	523	526	DOFCOREZM
OsHMP39	835	839	POLLEN1LELAT52		AtHMP37	629	632	DOFCOREZM
OsHMP39	161	164	WRKY71OS		AtHMP37	740	743	DOFCOREZM
OsHMP39	240	243	WRKY71OS		AtHMP37	1026	1029	DOFCOREZM
OsHMP39	245	248	WRKY71OS		AtHMP37	1066	1069	DOFCOREZM
OsHMP39	1288	1291	WRKY71OS		AtHMP37	1147	1150	DOFCOREZM
OsHMP40	135	139	ARR1AT		AtHMP37	1210	1213	DOFCOREZM
OsHMP40	201	205	ARR1AT		AtHMP37	1247	1250	DOFCOREZM
OsHMP40	1422	1426	ARR1AT		AtHMP37	1317	1320	DOFCOREZM
OsHMP40	34	37	CACTFTPPCA1		AtHMP37	1351	1354	DOFCOREZM
OsHMP40	457	460	CACTFTPPCA1		AtHMP37	1357	1360	DOFCOREZM
OsHMP40	482	485	CACTFTPPCA1		AtHMP37	1383	1386	DOFCOREZM
OsHMP40	600	603	CACTFTPPCA1		AtHMP37	1390	1393	DOFCOREZM
OsHMP40	821	824	CACTFTPPCA1		AtHMP37	1424	1427	DOFCOREZM
OsHMP40	1020	1023	CACTFTPPCA1		AtHMP37	1478	1481	DOFCOREZM
OsHMP40	1261	1264	CACTFTPPCA1		AtHMP37	82	85	GTGANTG10
OsHMP40	1310	1313	CACTFTPPCA1		AtHMP37	115	118	GTGANTG10
OsHMP40	1393	1396	CACTFTPPCA1		AtHMP37	277	280	GTGANTG10
OsHMP40	57	60	DOFCOREZM		AtHMP37	558	561	GTGANTG10
OsHMP40	133	136	DOFCOREZM		AtHMP37	869	872	GTGANTG10
OsHMP40	307	310	DOFCOREZM		AtHMP37	873	876	GTGANTG10
OsHMP40	349	352	DOFCOREZM		AtHMP37	1123	1126	GTGANTG10
OsHMP40	391	394	DOFCOREZM		AtHMP37	1137	1140	GTGANTG10
OsHMP40	892	895	DOFCOREZM		AtHMP37	1408	1411	GTGANTG10
OsHMP40	1050	1053	DOFCOREZM		AtHMP37	1437	1440	GTGANTG10
OsHMP40	1107	1110	DOFCOREZM		AtHMP37	54	59	MYCCONSENSUSAT
OsHMP40	102	105	GTGANTG10		AtHMP37	479	484	MYCCONSENSUSAT
OsHMP40	837	840	GTGANTG10		AtHMP37	699	704	MYCCONSENSUSAT
OsHMP40	920	923	GTGANTG10		AtHMP37	1117	1122	MYCCONSENSUSAT
OsHMP40	1103	1106	GTGANTG10		AtHMP37	147	151	POLLEN1LELAT52
OsHMP40	1421	1424	GTGANTG10		AtHMP37	264	268	POLLEN1LELAT52
OsHMP40	6	11	MYCCONSENSUSAT		AtHMP37	566	570	POLLEN1LELAT52
OsHMP40	25	30	MYCCONSENSUSAT		AtHMP37	576	580	POLLEN1LELAT52
OsHMP40	66	71	MYCCONSENSUSAT		AtHMP37	928	932	POLLEN1LELAT52
OsHMP40	275	280	MYCCONSENSUSAT		AtHMP37	1188	1192	POLLEN1LELAT52
OsHMP40	736	741	MYCCONSENSUSAT		AtHMP37	1284	1288	POLLEN1LELAT52
OsHMP40	148	152	POLLEN1LELAT52		AtHMP37	522	526	TAAAGSTKST1
OsHMP40	584	588	POLLEN1LELAT52		AtHMP37	1350	1354	TAAAGSTKST1
OsHMP40	1052	1056	POLLEN1LELAT52		AtHMP37	1389	1393	TAAAGSTKST1
OsHMP40	217	220	WRKY71OS		AtHMP37	179	182	WRKY71OS
OsHMP40	298	301	WRKY71OS		AtHMP37	1223	1226	WRKY71OS
OsHMP40	470	473	WRKY71OS		AtHMP37	1438	1441	WRKY71OS
OsHMP41	516	520	ARR1AT		AtHMP37	1491	1494	WRKY71OS
OsHMP41	645	649	ARR1AT		AtHMP38	143	147	ARR1AT
OsHMP41	866	870	ARR1AT		AtHMP38	258	262	ARR1AT
OsHMP41	439	442	CACTFTPPCA1		AtHMP38	282	286	ARR1AT
OsHMP41	483	486	CACTFTPPCA1		AtHMP38	575	579	ARR1AT
OsHMP41	600	603	CACTFTPPCA1		AtHMP38	604	608	ARR1AT
OsHMP41	824	827	CACTFTPPCA1		AtHMP38	701	705	ARR1AT
OsHMP41	993	996	CACTFTPPCA1		AtHMP38	786	790	ARR1AT
OsHMP41	1084	1087	CACTFTPPCA1		AtHMP38	929	933	ARR1AT
OsHMP41	1121	1124	CACTFTPPCA1		AtHMP38	1374	1378	ARR1AT
OsHMP41	1137	1140	CACTFTPPCA1		AtHMP38	1453	1457	ARR1AT
OsHMP41	1213	1216	CACTFTPPCA1		AtHMP38	47	50	CACTFTPPCA1
OsHMP41	1236	1239	CACTFTPPCA1		AtHMP38	166	169	CACTFTPPCA1
OsHMP41	1436	1439	CACTFTPPCA1		AtHMP38	191	194	CACTFTPPCA1
OsHMP41	806	809	DOFCOREZM		AtHMP38	194	197	CACTFTPPCA1
OsHMP41	1114	1117	DOFCOREZM		AtHMP38	245	248	CACTFTPPCA1
OsHMP41	1147	1150	DOFCOREZM		AtHMP38	277	280	CACTFTPPCA1
OsHMP41	1191	1194	DOFCOREZM		AtHMP38	466	469	CACTFTPPCA1
OsHMP41	1254	1257	DOFCOREZM		AtHMP38	614	617	CACTFTPPCA1
OsHMP41	42	45	GTGANTG10		AtHMP38	674	677	CACTFTPPCA1
OsHMP41	97	100	GTGANTG10		AtHMP38	892	895	CACTFTPPCA1
OsHMP41	873	876	GTGANTG10		AtHMP38	1087	1090	CACTFTPPCA1
OsHMP41	894	897	GTGANTG10		AtHMP38	1118	1121	CACTFTPPCA1
OsHMP41	1001	1004	GTGANTG10		AtHMP38	1122	1125	CACTFTPPCA1
OsHMP41	1301	1304	GTGANTG10		AtHMP38	1253	1256	CACTFTPPCA1
OsHMP41	1315	1318	GTGANTG10		AtHMP38	1296	1299	CACTFTPPCA1
OsHMP41	1387	1390	GTGANTG10		AtHMP38	1330	1333	CACTFTPPCA1
OsHMP41	432	437	MYCCONSENSUSAT		AtHMP38	538	541	DOFCOREZM
OsHMP41	837	842	MYCCONSENSUSAT		AtHMP38	561	564	DOFCOREZM
OsHMP41	1084	1089	MYCCONSENSUSAT		AtHMP38	1191	1194	DOFCOREZM
OsHMP41	1189	1193	POLLEN1LELAT52		AtHMP38	1338	1341	DOFCOREZM
OsHMP41	1395	1399	POLLEN1LELAT52		AtHMP38	1469	1472	DOFCOREZM
OsHMP41	43	46	WRKY71OS		AtHMP38	1512	1515	DOFCOREZM
OsHMP41	784	787	WRKY71OS		AtHMP38	93	96	GTGANTG10
OsHMP41	1316	1319	WRKY71OS		AtHMP38	110	113	GTGANTG10
OsHMP41	1422	1425	WRKY71OS		AtHMP38	391	394	GTGANTG10
[truncated: 869 more rows]
