# Supplementary material for: Heavy Metal Stress-Associated Proteins in Rice and Arabidopsis: Genome-Wide Identification, Phylogenetics, Duplication, and Expression Profiles Analysis
Source: Front Genet. 2020 May 8;11:477. doi: 10.3389/fgene.2020.00477 (PMC7225358; doi:10.3389/fgene.2020.00477)
Supplement: Table S6 — RNA-seq data of rice HMP genes in different tissues. [file Table_6.XLSX]

## Sheet: OsHMP_TPM
Supplementary Table 6. RNA-seq data of rice HMP genes in different tissues
ID	anther	callus	carpel	early inflorescence	emerging inflorescence	endosperm	leaf	microgametophyte vegetative cell	pistil	plant egg cell	plant embryo	pollen sperm cell	post-flowering panicle	pre-flowering panicle	root	seed	seed 10 days after pollination	seed 5 days after pollination	shoot
OsHMP01	3	32	134	291	184	2	0.6	0	380	125	159	2	50	57	27	46	5	23	20
OsHMP02	1	4	0.8	0	16	0	143	0	3	0	0	0.5	17	4	10	24	0	0.5	66
OsHMP03	16	3	4	30	73	0.5	156	0	4	0	12	0	68	45	48	46	0.5	16	155
OsHMP04	0	0	0	4	0	0	0	0	0	0	0	0	0	0	42	0	0	2	13
OsHMP05	0.7	0.6	9	10	25	0	1	0.6	24	36	0	1	21	13	72	8	0.5	11	9
OsHMP06	0	0	1	0	0	0	0	0	2	5	0	0.9	0	0	5	0	0	0	0
OsHMP07	17	8	2	13	46	8	44	0	21	0	0	8	43	28	4	61	15	39	14
OsHMP08	0	74	0	19	33	0	8	3	2	1	17	0	7	19	15	4	0.7	0.5	44
OsHMP09	56	71	11	29	76	30	86	4	26	63	39	80	65	54	54	55	24	38	45
OsHMP10	0.5	16	5	10	8	0	6	0	6	0.5	0.8	0	10	4	23	17	0	8	8
OsHMP11	43	27	12	31	42	7	27	74	28	21	33	10	36	42	42	19	9	14	32
OsHMP12	52	50	23	60	62	5	22	8	52	13	62	48	67	81	117	31	14	27	47
OsHMP13	36	23	14	66	103	0.5	44	0	44	64	40	3	40	115	4	11	0	23	132
OsHMP14	53	135	172	152	66	9	66	4	209	7	17	0.7	101	35	46	76	12	104	376
OsHMP15	57	1	37	0.7	10	0	70	0	6	13	0	0	18	10	8	139	0	8	48
OsHMP16	2	0	2	5	3	0	0	0	2	1	0	0	0.9	1	0	0	0	0	0
OsHMP17	0	4	18	26	35	0.7	3	0	27	16	5	0	5	14	41	8	2	6	5
OsHMP18	16	52	101	25	5	14	50	0.5	32	92	4	52	10	7	13	25	5	29	14
OsHMP19	0.5	33	0.9	0.5	0	1	0.5	0	0	0	2	8	0	0	0	3	0	0	0
OsHMP20	6	9	22	5	4	0.9	43	0	5	5	3	4	17	13	7	7	2	4	40
OsHMP21	167	0	16	42	42	0	0	0	21	1	0	0	9	42	0	2	0	4	0
OsHMP22	4	9	7	63	24	0.8	15	2	16	38	13	0.9	13	12	3	2	0.6	3	20
OsHMP23	2	0	39	50	13	0	2	0	74	5	2	0	7	8	24	18	0	24	8
OsHMP24	371	1002	1049	264	240	73	596	0	1358	359	662	0	611	296	138	354	73	396	394
OsHMP25	48	441	169	762	142	673	3	1	541	313	197	1	182	309	53	1084	476	647	105
OsHMP26	1	0	14	1	240	0	133	0	13	0.7	0	0	76	276	0	13	0	42	895
OsHMP27	33	7	3	8	28	16	5	7	7	6	19	18	11	24	56	28	15	22	15
OsHMP28	0	0	0	0	0	0	0	0	0	0	0	0	0	0	23	0	0	0	0
OsHMP29	0	0	0.5	0.5	0.9	0	5	0	0.5	0	0	18	1	0	3	0.7	0.5	2	0
OsHMP30	0	2	0	3	2	0	0	0	0	0	0	0	0	0	0	0	0	0	0
OsHMP31	0	0.6	3	8	0	0	0	0.9	4	3	0	8	0	0	5	0	0	0.7	2
OsHMP32	0.5	0	0	0	1	0	0.5	0	0	0	0	0	0	0	23	0	0	0	2
OsHMP33	16	8	22	19	46	1	12	4	15	25	4	1	32	42	93	13	3	12	33
OsHMP34	0.9	0	2	0	1	0	0.8	0	0.5	0	0	0	0	0	12	0.7	0	2	5
OsHMP35	0	207	2	2	0.5	93	2	0	0.8	3	668	0	0	0	20	98	122	75	2
OsHMP36	0	0	3	4	3	0	0	0	7	2	6	0	3	2	17	3	0	2	4
OsHMP37	260	112	35	59	165	27	315	298	120	443	74	85	310	178	2210	124	24	100	266
OsHMP39	0.6	0	0	8	5	0	8	0	1	0	0	0	3	0	0	4	0	0.5	20
OsHMP40	2	5	2	20	6	4	1	0	14	3	18	0.6	7	6	122	14	6	55	4
OsHMP41	0	2	1	0.9	1	0	2	0	2	2	0	0	0.9	0.9	1	0.5	0	0.8	0.8
OsHMP42	0	0	1	1	31	0	423	0	4	0	0	0	36	19	0.6	7	0	0.7	76
OsHMP43	15	58	6	53	30	29	22	1	26	6	106	6	34	34	103	29	13	30	16
OsHMP44	0.7	0	5	6	0.6	0	0	0	0.9	0.9	0	0	0	0	0	0	0.5	2	0.8
OsHMP45	11	45	317	100	47	5	0.6	0	260	74	102	0	58	54	37	43	9	54	17
OsHMP46	8	23	165	70	26	5	0	0	156	62	68	0	37	27	10	42	11	47	9
