# Supplementary material for: Heavy Metal Stress-Associated Proteins in Rice and Arabidopsis: Genome-Wide Identification, Phylogenetics, Duplication, and Expression Profiles Analysis
Source: Front Genet. 2020 May 8;11:477. doi: 10.3389/fgene.2020.00477 (PMC7225358; doi:10.3389/fgene.2020.00477)
Supplement: Table S7 — RNA-seq data of Arabidopsis HMP genes in different tissues. [file Table_7.XLSX]

## Sheet: AtHMP_TPM
Supplementary Table 7. RNA-seq data of Arabidopsis HMP genes in different tissues
ID	flower	fruit	leaf	root
AtHMP01	30	12	46	36
AtHMP02	0	0	0	3
AtHMP03	99	79	55	99
AtHMP04	20	4	1	23
AtHMP05	23	4	12	10
AtHMP06	0	0	0	5
AtHMP07	0	0	0	0.6
AtHMP08	0	2	0.5	0
AtHMP09	1	4	2	2
AtHMP10	32	11	11	14
AtHMP11	0	7	0	0
AtHMP12	5	2	3	29
AtHMP13	1	0.8	0	0
AtHMP14	153	124	135	357
AtHMP15	16	13	7	0.5
AtHMP16	4	4	3	26
AtHMP17	0.5	0	0	0
AtHMP18	0.5	0	0	0
AtHMP19	1	0	0	6
AtHMP20	13	18	26	32
AtHMP21	6	2	6	6
AtHMP22	0	0	0.7	0
AtHMP23	75	75	76	64
AtHMP24	0	0	0	39
AtHMP25	99	89	33	35
AtHMP26	0	0.9	0	0
AtHMP27	16	6	3	26
AtHMP28	2	3	1	4
AtHMP29	5	10	2	6
AtHMP30	19	32	17	2
AtHMP31	121	226	233	343
AtHMP32	0	0	0	3
AtHMP33	0	1	0	9
AtHMP34	0	0	0	0.9
AtHMP35	31	38	36	53
AtHMP36	0.9	0	0	0.6
AtHMP37	9	1	0.7	2
AtHMP38	22	22	25	12
AtHMP39	38	16	6	54
AtHMP40	24	34	23	50
AtHMP41	2	1	0.5	10
AtHMP42	10	14	13	12
AtHMP43	24	70	71	160
AtHMP44	3	6	2	2
AtHMP45	6	3	4	2
AtHMP46	92	80	46	39
AtHMP47	38	17	6	11
AtHMP48	2	2	0	1
AtHMP49	8	3	9	7
AtHMP50	2	0	0	0
AtHMP51	50	73	33	273
AtHMP52	33	15	23	11
AtHMP53	26	15	8	7
AtHMP54	135	80	37	5
AtHMP55	1	0	1	0
